# Supplementary material for: Teaching laboratory for large cohorts of undergraduates: Private and social information in fish
Source: Ecol Evol. 2019 Dec 2;10(1):4–10. doi: 10.1002/ece3.5889 (PMC6972818; doi:10.1002/ece3.5889)
Supplement: Supplementary file 2 [file ECE3-10-4-s002.xlsx]

## Sheet: conditions
	Tank	Training 1=green 2=untrained	Feeding tube 1=green 2=gray	Location green feeding tube 1=right 2=left	experimental condition	experimental condition Observer
Course A	1	1	2	1	3	3
	2	1	2	2	4	3
	3	2	2	1	7	2
	4	2	1	1	5	2
	5	1	1	1	1	1
	6	1	2	1	3	3
	7	1	1	1	1	1
	8	1	1	2	2	1
	9	2	1	1	5	2
	10	1	1	2	2	1
	11	2	1	2	6	2
	12	2	1	2	6	2
	13	1	2	2	4	3
	14	1	2	2	4	3
	15	2	2	1	7	2
	16	2	2	2	8	2
	17	1	2	1	3	3
	18	2	1	2	6	2
	19	1	1	2	2	1
	20	1	1	1	1	1
	21	2	2	1	7	2
	22	2	1	1	5	2
	23	2	2	2	8	2
	24	2	2	2	8	2
Course B	1	2	1	1	5	2
	2	1	1	2	2	1
	3	2	1	2	6	2
	4	1	2	1	3	3
	5	2	1	1	5	2
	6	2	2	2	8	2
	7	2	1	2	6	2
	8	1	1	1	1	1
	9	1	2	2	4	3
	10	1	1	1	1	1
	11	2	2	1	7	2
	12	2	2	2	8	2
	13	1	1	2	2	1
	14	2	2	1	7	2
	15	2	1	1	5	2
	16	1	1	1	1	1
	17	2	2	2	8	2
	18	1	2	1	3	3
	19	2	2	1	7	2
	20	1	2	2	4	3
	21	1	1	2	2	1
	22	1	2	1	3	3
	23	2	1	2	6	2
	24	1	2	2	4	3
Course C	1	1	2	1	3	3
	2	1	2	2	4	3
	3	2	2	1	7	2
	4	2	1	1	5	2
	5	1	1	1	1	1
	6	1	2	1	3	3
	7	1	1	1	1	1
	8	1	1	2	2	1
	9	2	1	1	5	2
	10	1	1	2	2	1
	11	2	1	2	6	2
	12	2	1	2	6	2
	13	1	2	2	4	3
	14	1	2	2	4	3
	15	2	2	1	7	2
	16	2	2	2	8	2
	17	1	2	1	3	3
	18	2	1	2	6	2
	19	1	1	2	2	1
	20	1	1	1	1	1
	21	2	2	1	7	2
	22	2	1	1	5	2
	23	2	2	2	8	2
	24	2	2	2	8	2
Course D	1	2	1	1	5	2
	2	1	1	2	2	1
	3	2	1	2	6	2
	4	1	2	1	3	3
	5	2	1	1	5	2
	6	2	2	2	8	2
	7	2	1	2	6	2
	8	1	1	1	1	1
	9	1	2	2	4	3
	10	1	1	1	1	1
	11	2	2	1	7	2
	12	2	2	2	8	2
	13	1	1	2	2	1
	14	2	2	1	7	2
	15	2	1	1	5	2
	16	1	1	1	1	1
	17	2	2	2	8	2
	18	1	2	1	3	3
	19	2	2	1	7	2
	20	1	2	2	4	3
	21	1	1	2	2	1
	22	1	2	1	3	3
	23	2	1	2	6	2
	24	1	2	2	4	3

## Sheet: blank forms
Tank		1						Course A
The green feeding tube is located			You need 2 demonstrators and 1 observer that is			The color of the feeding tube is
right			trained on the green feeding tube			grey
Test protocol
Demonstrator
When does the first demonstrator swim into one of the feeding squares, no matter what [time in seconds]					Was it the correct decision [correct feeding tube=1, incorrect feeding tube=2]
From now on, the number of sticklebacks in the correct or incorrect square is noted every 10 seconds (tally list)						Independent of the 10-second rhythm, one tick for each picking of food
correct square			incorrect square
After the observations you calculate the values per fish (number of ticks divided by 2)
Observer
Time when the Observer swim in one of the feeding squares [seconds]			Was it the correct decision [correct feeding tube=1, incorrect feeding tube=2]			If first choice was incorrect, when correct feeding tube [time in seconds]
Further on it is noted every 10 seconds (tally list) whether the stickleback was in the correct or in the incorrect square						Independent of the 10-second rhythm, one tick for each picking of food
correct square			incorrect square
Tank		1						Course B
The green feeding tube is located			You need 2 demonstrators and 1 observer that is			The color of the feeding tube is
right			untrained			green
Test protocol
Demonstrator
When does the first demonstrator swim into one of the feeding squares, no matter what [time in seconds]					Was it the correct decision [correct feeding tube=1, incorrect feeding tube=2]
From now on, the number of sticklebacks in the correct or incorrect square is noted every 10 seconds (tally list)						Independent of the 10-second rhythm, one tick for each picking of food
correct square			incorrect square
After the observations you calculate the values per fish (number of ticks divided by 2)
Observer
Time when the Observer swim in one of the feeding squares [seconds]			Was it the correct decision [correct feeding tube=1, incorrect feeding tube=2]			If first choice was incorrect, when correct feeding tube [time in seconds]
Further on it is noted every 10 seconds (tally list) whether the stickleback was in the correct or in the incorrect square						Independent of the 10-second rhythm, one tick for each picking of food
correct square			incorrect square
Tank		1						Course C
The green feeding tube is located			You need 2 demonstrators and 1 observer that is			The color of the feeding tube is
right			trained on the green feeding tube			grey
Test protocol
Demonstrator
When does the first demonstrator swim into one of the feeding squares, no matter what [time in seconds]					Was it the correct decision [correct feeding tube=1, incorrect feeding tube=2]
From now on, the number of sticklebacks in the correct or incorrect square is noted every 10 seconds (tally list)						Independent of the 10-second rhythm, one tick for each picking of food
correct square			incorrect square
After the observations you calculate the values per fish (number of ticks divided by 2)
Observer
Time when the Observer swim in one of the feeding squares [seconds]			Was it the correct decision [correct feeding tube=1, incorrect feeding tube=2]			If first choice was incorrect, when correct feeding tube [time in seconds]
Further on it is noted every 10 seconds (tally list) whether the stickleback was in the correct or in the incorrect square						Independent of the 10-second rhythm, one tick for each picking of food
correct square			incorrect square
Tank		1						Course D
The green feeding tube is located			You need 2 demonstrators and 1 observer that is			The color of the feeding tube is
right			untrained			green
Test protocol
Demonstrator
When does the first demonstrator swim into one of the feeding squares, no matter what [time in seconds]					Was it the correct decision [correct feeding tube=1, incorrect feeding tube=2]
From now on, the number of sticklebacks in the correct or incorrect square is noted every 10 seconds (tally list)						Independent of the 10-second rhythm, one tick for each picking of food
correct square			incorrect square
After the observations you calculate the values per fish (number of ticks divided by 2)
Observer
Time when the Observer swim in one of the feeding squares [seconds]			Was it the correct decision [correct feeding tube=1, incorrect feeding tube=2]			If first choice was incorrect, when correct feeding tube [time in seconds]
Further on it is noted every 10 seconds (tally list) whether the stickleback was in the correct or in the incorrect square						Independent of the 10-second rhythm, one tick for each picking of food
correct square			incorrect square
Tank		2						Course A
The green feeding tube is located			You need 2 demonstrators and 1 observer that is			The color of the feeding tube is
left			trained on the green feeding tube			grey
Test protocol
Demonstrator
When does the first demonstrator swim into one of the feeding squares, no matter what [time in seconds]					Was it the correct decision [correct feeding tube=1, incorrect feeding tube=2]
From now on, the number of sticklebacks in the correct or incorrect square is noted every 10 seconds (tally list)						Independent of the 10-second rhythm, one tick for each picking of food
correct square			incorrect square
After the observations you calculate the values per fish (number of ticks divided by 2)
Observer
Time when the Observer swim in one of the feeding squares [seconds]			Was it the correct decision [correct feeding tube=1, incorrect feeding tube=2]			If first choice was incorrect, when correct feeding tube [time in seconds]
Further on it is noted every 10 seconds (tally list) whether the stickleback was in the correct or in the incorrect square						Independent of the 10-second rhythm, one tick for each picking of food
correct square			incorrect square
Tank		2						Course B
The green feeding tube is located			You need 2 demonstrators and 1 observer that is			The color of the feeding tube is
left			trained on the green feeding tube			green
Test protocol
Demonstrator
When does the first demonstrator swim into one of the feeding squares, no matter what [time in seconds]					Was it the correct decision [correct feeding tube=1, incorrect feeding tube=2]
From now on, the number of sticklebacks in the correct or incorrect square is noted every 10 seconds (tally list)						Independent of the 10-second rhythm, one tick for each picking of food
correct square			incorrect square
After the observations you calculate the values per fish (number of ticks divided by 2)
Observer
Time when the Observer swim in one of the feeding squares [seconds]			Was it the correct decision [correct feeding tube=1, incorrect feeding tube=2]			If first choice was incorrect, when correct feeding tube [time in seconds]
Further on it is noted every 10 seconds (tally list) whether the stickleback was in the correct or in the incorrect square						Independent of the 10-second rhythm, one tick for each picking of food
correct square			incorrect square
Tank		2						Course C
The green feeding tube is located			You need 2 demonstrators and 1 observer that is			The color of the feeding tube is
left			trained on the green feeding tube			grey
Test protocol
Demonstrator
When does the first demonstrator swim into one of the feeding squares, no matter what [time in seconds]					Was it the correct decision [correct feeding tube=1, incorrect feeding tube=2]
From now on, the number of sticklebacks in the correct or incorrect square is noted every 10 seconds (tally list)						Independent of the 10-second rhythm, one tick for each picking of food
correct square			incorrect square
After the observations you calculate the values per fish (number of ticks divided by 2)
Observer
Time when the Observer swim in one of the feeding squares [seconds]			Was it the correct decision [correct feeding tube=1, incorrect feeding tube=2]			If first choice was incorrect, when correct feeding tube [time in seconds]
Further on it is noted every 10 seconds (tally list) whether the stickleback was in the correct or in the incorrect square						Independent of the 10-second rhythm, one tick for each picking of food
correct square			incorrect square
Tank		2						Course D
The green feeding tube is located			You need 2 demonstrators and 1 observer that is			The color of the feeding tube is
left			trained on the green feeding tube			green
Test protocol
Demonstrator
When does the first demonstrator swim into one of the feeding squares, no matter what [time in seconds]					Was it the correct decision [correct feeding tube=1, incorrect feeding tube=2]
From now on, the number of sticklebacks in the correct or incorrect square is noted every 10 seconds (tally list)						Independent of the 10-second rhythm, one tick for each picking of food
correct square			incorrect square
After the observations you calculate the values per fish (number of ticks divided by 2)
Observer
Time when the Observer swim in one of the feeding squares [seconds]			Was it the correct decision [correct feeding tube=1, incorrect feeding tube=2]			If first choice was incorrect, when correct feeding tube [time in seconds]
Further on it is noted every 10 seconds (tally list) whether the stickleback was in the correct or in the incorrect square						Independent of the 10-second rhythm, one tick for each picking of food
correct square			incorrect square
Tank		3						Course A
The green feeding tube is located			You need 2 demonstrators and 1 observer that is			The color of the feeding tube is
right			untrained			grey
Test protocol
Demonstrator
When does the first demonstrator swim into one of the feeding squares, no matter what [time in seconds]					Was it the correct decision [correct feeding tube=1, incorrect feeding tube=2]
From now on, the number of sticklebacks in the correct or incorrect square is noted every 10 seconds (tally list)						Independent of the 10-second rhythm, one tick for each picking of food
correct square			incorrect square
After the observations you calculate the values per fish (number of ticks divided by 2)
Observer
Time when the Observer swim in one of the feeding squares [seconds]			Was it the correct decision [correct feeding tube=1, incorrect feeding tube=2]			If first choice was incorrect, when correct feeding tube [time in seconds]
Further on it is noted every 10 seconds (tally list) whether the stickleback was in the correct or in the incorrect square						Independent of the 10-second rhythm, one tick for each picking of food
correct square			incorrect square
Tank		3						Course B
The green feeding tube is located			You need 2 demonstrators and 1 observer that is			The color of the feeding tube is
left			untrained			green
Test protocol
Demonstrator
When does the first demonstrator swim into one of the feeding squares, no matter what [time in seconds]					Was it the correct decision [correct feeding tube=1, incorrect feeding tube=2]
From now on, the number of sticklebacks in the correct or incorrect square is noted every 10 seconds (tally list)						Independent of the 10-second rhythm, one tick for each picking of food
correct square			incorrect square
After the observations you calculate the values per fish (number of ticks divided by 2)
Observer
Time when the Observer swim in one of the feeding squares [seconds]			Was it the correct decision [correct feeding tube=1, incorrect feeding tube=2]			If first choice was incorrect, when correct feeding tube [time in seconds]
Further on it is noted every 10 seconds (tally list) whether the stickleback was in the correct or in the incorrect square						Independent of the 10-second rhythm, one tick for each picking of food
correct square			incorrect square
Tank		3						Course C
The green feeding tube is located			You need 2 demonstrators and 1 observer that is			The color of the feeding tube is
right			untrained			grey
Test protocol
Demonstrator
When does the first demonstrator swim into one of the feeding squares, no matter what [time in seconds]					Was it the correct decision [correct feeding tube=1, incorrect feeding tube=2]
From now on, the number of sticklebacks in the correct or incorrect square is noted every 10 seconds (tally list)						Independent of the 10-second rhythm, one tick for each picking of food
correct square			incorrect square
After the observations you calculate the values per fish (number of ticks divided by 2)
Observer
Time when the Observer swim in one of the feeding squares [seconds]			Was it the correct decision [correct feeding tube=1, incorrect feeding tube=2]			If first choice was incorrect, when correct feeding tube [time in seconds]
Further on it is noted every 10 seconds (tally list) whether the stickleback was in the correct or in the incorrect square						Independent of the 10-second rhythm, one tick for each picking of food
correct square			incorrect square
Tank		3						Course D
The green feeding tube is located			You need 2 demonstrators and 1 observer that is			The color of the feeding tube is
left			untrained			green
Test protocol
Demonstrator
When does the first demonstrator swim into one of the feeding squares, no matter what [time in seconds]					Was it the correct decision [correct feeding tube=1, incorrect feeding tube=2]
From now on, the number of sticklebacks in the correct or incorrect square is noted every 10 seconds (tally list)						Independent of the 10-second rhythm, one tick for each picking of food
correct square			incorrect square
After the observations you calculate the values per fish (number of ticks divided by 2)
Observer
Time when the Observer swim in one of the feeding squares [seconds]			Was it the correct decision [correct feeding tube=1, incorrect feeding tube=2]			If first choice was incorrect, when correct feeding tube [time in seconds]
Further on it is noted every 10 seconds (tally list) whether the stickleback was in the correct or in the incorrect square						Independent of the 10-second rhythm, one tick for each picking of food
correct square			incorrect square
Tank		4						Course A
The green feeding tube is located			You need 2 demonstrators and 1 observer that is			The color of the feeding tube is
right			untrained			green
Test protocol
Demonstrator
When does the first demonstrator swim into one of the feeding squares, no matter what [time in seconds]					Was it the correct decision [correct feeding tube=1, incorrect feeding tube=2]
From now on, the number of sticklebacks in the correct or incorrect square is noted every 10 seconds (tally list)						Independent of the 10-second rhythm, one tick for each picking of food
correct square			incorrect square
After the observations you calculate the values per fish (number of ticks divided by 2)
Observer
Time when the Observer swim in one of the feeding squares [seconds]			Was it the correct decision [correct feeding tube=1, incorrect feeding tube=2]			If first choice was incorrect, when correct feeding tube [time in seconds]
Further on it is noted every 10 seconds (tally list) whether the stickleback was in the correct or in the incorrect square						Independent of the 10-second rhythm, one tick for each picking of food
correct square			incorrect square
Tank		4						Course B
The green feeding tube is located			You need 2 demonstrators and 1 observer that is			The color of the feeding tube is
right			trained on the green feeding tube			grey
Test protocol
Demonstrator
When does the first demonstrator swim into one of the feeding squares, no matter what [time in seconds]					Was it the correct decision [correct feeding tube=1, incorrect feeding tube=2]
From now on, the number of sticklebacks in the correct or incorrect square is noted every 10 seconds (tally list)						Independent of the 10-second rhythm, one tick for each picking of food
correct square			incorrect square
After the observations you calculate the values per fish (number of ticks divided by 2)
Observer
Time when the Observer swim in one of the feeding squares [seconds]			Was it the correct decision [correct feeding tube=1, incorrect feeding tube=2]			If first choice was incorrect, when correct feeding tube [time in seconds]
Further on it is noted every 10 seconds (tally list) whether the stickleback was in the correct or in the incorrect square						Independent of the 10-second rhythm, one tick for each picking of food
correct square			incorrect square
Tank		4						Course C
The green feeding tube is located			You need 2 demonstrators and 1 observer that is			The color of the feeding tube is
right			untrained			green
Test protocol
Demonstrator
When does the first demonstrator swim into one of the feeding squares, no matter what [time in seconds]					Was it the correct decision [correct feeding tube=1, incorrect feeding tube=2]
From now on, the number of sticklebacks in the correct or incorrect square is noted every 10 seconds (tally list)						Independent of the 10-second rhythm, one tick for each picking of food
correct square			incorrect square
After the observations you calculate the values per fish (number of ticks divided by 2)
Observer
Time when the Observer swim in one of the feeding squares [seconds]			Was it the correct decision [correct feeding tube=1, incorrect feeding tube=2]			If first choice was incorrect, when correct feeding tube [time in seconds]
Further on it is noted every 10 seconds (tally list) whether the stickleback was in the correct or in the incorrect square						Independent of the 10-second rhythm, one tick for each picking of food
correct square			incorrect square
Tank		4						Course D
The green feeding tube is located			You need 2 demonstrators and 1 observer that is			The color of the feeding tube is
right			trained on the green feeding tube			grey
Test protocol
Demonstrator
When does the first demonstrator swim into one of the feeding squares, no matter what [time in seconds]					Was it the correct decision [correct feeding tube=1, incorrect feeding tube=2]
From now on, the number of sticklebacks in the correct or incorrect square is noted every 10 seconds (tally list)						Independent of the 10-second rhythm, one tick for each picking of food
correct square			incorrect square
After the observations you calculate the values per fish (number of ticks divided by 2)
Observer
Time when the Observer swim in one of the feeding squares [seconds]			Was it the correct decision [correct feeding tube=1, incorrect feeding tube=2]			If first choice was incorrect, when correct feeding tube [time in seconds]
Further on it is noted every 10 seconds (tally list) whether the stickleback was in the correct or in the incorrect square						Independent of the 10-second rhythm, one tick for each picking of food
correct square			incorrect square
Tank		5						Course A
The green feeding tube is located			You need 2 demonstrators and 1 observer that is			The color of the feeding tube is
right			trained on the green feeding tube			green
Test protocol
Demonstrator
When does the first demonstrator swim into one of the feeding squares, no matter what [time in seconds]					Was it the correct decision [correct feeding tube=1, incorrect feeding tube=2]
From now on, the number of sticklebacks in the correct or incorrect square is noted every 10 seconds (tally list)						Independent of the 10-second rhythm, one tick for each picking of food
correct square			incorrect square
After the observations you calculate the values per fish (number of ticks divided by 2)
Observer
Time when the Observer swim in one of the feeding squares [seconds]			Was it the correct decision [correct feeding tube=1, incorrect feeding tube=2]			If first choice was incorrect, when correct feeding tube [time in seconds]
Further on it is noted every 10 seconds (tally list) whether the stickleback was in the correct or in the incorrect square						Independent of the 10-second rhythm, one tick for each picking of food
correct square			incorrect square
Tank		5						Course B
The green feeding tube is located			You need 2 demonstrators and 1 observer that is			The color of the feeding tube is
right			untrained			green
Test protocol
Demonstrator
When does the first demonstrator swim into one of the feeding squares, no matter what [time in seconds]					Was it the correct decision [correct feeding tube=1, incorrect feeding tube=2]
From now on, the number of sticklebacks in the correct or incorrect square is noted every 10 seconds (tally list)						Independent of the 10-second rhythm, one tick for each picking of food
correct square			incorrect square
After the observations you calculate the values per fish (number of ticks divided by 2)
Observer
Time when the Observer swim in one of the feeding squares [seconds]			Was it the correct decision [correct feeding tube=1, incorrect feeding tube=2]			If first choice was incorrect, when correct feeding tube [time in seconds]
Further on it is noted every 10 seconds (tally list) whether the stickleback was in the correct or in the incorrect square						Independent of the 10-second rhythm, one tick for each picking of food
correct square			incorrect square
Tank		5						Course C
The green feeding tube is located			You need 2 demonstrators and 1 observer that is			The color of the feeding tube is
right			trained on the green feeding tube			green
Test protocol
Demonstrator
When does the first demonstrator swim into one of the feeding squares, no matter what [time in seconds]					Was it the correct decision [correct feeding tube=1, incorrect feeding tube=2]
From now on, the number of sticklebacks in the correct or incorrect square is noted every 10 seconds (tally list)						Independent of the 10-second rhythm, one tick for each picking of food
correct square			incorrect square
After the observations you calculate the values per fish (number of ticks divided by 2)
Observer
Time when the Observer swim in one of the feeding squares [seconds]			Was it the correct decision [correct feeding tube=1, incorrect feeding tube=2]			If first choice was incorrect, when correct feeding tube [time in seconds]
Further on it is noted every 10 seconds (tally list) whether the stickleback was in the correct or in the incorrect square						Independent of the 10-second rhythm, one tick for each picking of food
correct square			incorrect square
Tank		5						Course D
The green feeding tube is located			You need 2 demonstrators and 1 observer that is			The color of the feeding tube is
right			untrained			green
Test protocol
Demonstrator
When does the first demonstrator swim into one of the feeding squares, no matter what [time in seconds]					Was it the correct decision [correct feeding tube=1, incorrect feeding tube=2]
From now on, the number of sticklebacks in the correct or incorrect square is noted every 10 seconds (tally list)						Independent of the 10-second rhythm, one tick for each picking of food
correct square			incorrect square
After the observations you calculate the values per fish (number of ticks divided by 2)
Observer
Time when the Observer swim in one of the feeding squares [seconds]			Was it the correct decision [correct feeding tube=1, incorrect feeding tube=2]			If first choice was incorrect, when correct feeding tube [time in seconds]
Further on it is noted every 10 seconds (tally list) whether the stickleback was in the correct or in the incorrect square						Independent of the 10-second rhythm, one tick for each picking of food
correct square			incorrect square
Tank		6						Course A
The green feeding tube is located			You need 2 demonstrators and 1 observer that is			The color of the feeding tube is
right			trained on the green feeding tube			grey
Test protocol
Demonstrator
When does the first demonstrator swim into one of the feeding squares, no matter what [time in seconds]					Was it the correct decision [correct feeding tube=1, incorrect feeding tube=2]
From now on, the number of sticklebacks in the correct or incorrect square is noted every 10 seconds (tally list)						Independent of the 10-second rhythm, one tick for each picking of food
correct square			incorrect square
After the observations you calculate the values per fish (number of ticks divided by 2)
Observer
Time when the Observer swim in one of the feeding squares [seconds]			Was it the correct decision [correct feeding tube=1, incorrect feeding tube=2]			If first choice was incorrect, when correct feeding tube [time in seconds]
Further on it is noted every 10 seconds (tally list) whether the stickleback was in the correct or in the incorrect square						Independent of the 10-second rhythm, one tick for each picking of food
correct square			incorrect square
Tank		6						Course B
The green feeding tube is located			You need 2 demonstrators and 1 observer that is			The color of the feeding tube is
left			untrained			grey
Test protocol
Demonstrator
When does the first demonstrator swim into one of the feeding squares, no matter what [time in seconds]					Was it the correct decision [correct feeding tube=1, incorrect feeding tube=2]
From now on, the number of sticklebacks in the correct or incorrect square is noted every 10 seconds (tally list)						Independent of the 10-second rhythm, one tick for each picking of food
correct square			incorrect square
After the observations you calculate the values per fish (number of ticks divided by 2)
Observer
Time when the Observer swim in one of the feeding squares [seconds]			Was it the correct decision [correct feeding tube=1, incorrect feeding tube=2]			If first choice was incorrect, when correct feeding tube [time in seconds]
Further on it is noted every 10 seconds (tally list) whether the stickleback was in the correct or in the incorrect square						Independent of the 10-second rhythm, one tick for each picking of food
correct square			incorrect square
Tank		6						Course C
The green feeding tube is located			You need 2 demonstrators and 1 observer that is			The color of the feeding tube is
right			trained on the green feeding tube			grey
Test protocol
Demonstrator
When does the first demonstrator swim into one of the feeding squares, no matter what [time in seconds]					Was it the correct decision [correct feeding tube=1, incorrect feeding tube=2]
From now on, the number of sticklebacks in the correct or incorrect square is noted every 10 seconds (tally list)						Independent of the 10-second rhythm, one tick for each picking of food
correct square			incorrect square
After the observations you calculate the values per fish (number of ticks divided by 2)
Observer
Time when the Observer swim in one of the feeding squares [seconds]			Was it the correct decision [correct feeding tube=1, incorrect feeding tube=2]			If first choice was incorrect, when correct feeding tube [time in seconds]
Further on it is noted every 10 seconds (tally list) whether the stickleback was in the correct or in the incorrect square						Independent of the 10-second rhythm, one tick for each picking of food
correct square			incorrect square
Tank		6						Course D
The green feeding tube is located			You need 2 demonstrators and 1 observer that is			The color of the feeding tube is
left			untrained			grey
Test protocol
Demonstrator
When does the first demonstrator swim into one of the feeding squares, no matter what [time in seconds]					Was it the correct decision [correct feeding tube=1, incorrect feeding tube=2]
From now on, the number of sticklebacks in the correct or incorrect square is noted every 10 seconds (tally list)						Independent of the 10-second rhythm, one tick for each picking of food
correct square			incorrect square
After the observations you calculate the values per fish (number of ticks divided by 2)
Observer
Time when the Observer swim in one of the feeding squares [seconds]			Was it the correct decision [correct feeding tube=1, incorrect feeding tube=2]			If first choice was incorrect, when correct feeding tube [time in seconds]
Further on it is noted every 10 seconds (tally list) whether the stickleback was in the correct or in the incorrect square						Independent of the 10-second rhythm, one tick for each picking of food
correct square			incorrect square
Tank		7						Course A
The green feeding tube is located			You need 2 demonstrators and 1 observer that is			The color of the feeding tube is
right			trained on the green feeding tube			green
Test protocol
Demonstrator
When does the first demonstrator swim into one of the feeding squares, no matter what [time in seconds]					Was it the correct decision [correct feeding tube=1, incorrect feeding tube=2]
From now on, the number of sticklebacks in the correct or incorrect square is noted every 10 seconds (tally list)						Independent of the 10-second rhythm, one tick for each picking of food
correct square			incorrect square
After the observations you calculate the values per fish (number of ticks divided by 2)
Observer
Time when the Observer swim in one of the feeding squares [seconds]			Was it the correct decision [correct feeding tube=1, incorrect feeding tube=2]			If first choice was incorrect, when correct feeding tube [time in seconds]
Further on it is noted every 10 seconds (tally list) whether the stickleback was in the correct or in the incorrect square						Independent of the 10-second rhythm, one tick for each picking of food
correct square			incorrect square
Tank		7						Course B
The green feeding tube is located			You need 2 demonstrators and 1 observer that is			The color of the feeding tube is
left			untrained			green
Test protocol
Demonstrator
When does the first demonstrator swim into one of the feeding squares, no matter what [time in seconds]					Was it the correct decision [correct feeding tube=1, incorrect feeding tube=2]
From now on, the number of sticklebacks in the correct or incorrect square is noted every 10 seconds (tally list)						Independent of the 10-second rhythm, one tick for each picking of food
correct square			incorrect square
After the observations you calculate the values per fish (number of ticks divided by 2)
Observer
Time when the Observer swim in one of the feeding squares [seconds]			Was it the correct decision [correct feeding tube=1, incorrect feeding tube=2]			If first choice was incorrect, when correct feeding tube [time in seconds]
Further on it is noted every 10 seconds (tally list) whether the stickleback was in the correct or in the incorrect square						Independent of the 10-second rhythm, one tick for each picking of food
correct square			incorrect square
Tank		7						Course C
The green feeding tube is located			You need 2 demonstrators and 1 observer that is			The color of the feeding tube is
right			trained on the green feeding tube			green
Test protocol
Demonstrator
When does the first demonstrator swim into one of the feeding squares, no matter what [time in seconds]					Was it the correct decision [correct feeding tube=1, incorrect feeding tube=2]
From now on, the number of sticklebacks in the correct or incorrect square is noted every 10 seconds (tally list)						Independent of the 10-second rhythm, one tick for each picking of food
correct square			incorrect square
After the observations you calculate the values per fish (number of ticks divided by 2)
Observer
Time when the Observer swim in one of the feeding squares [seconds]			Was it the correct decision [correct feeding tube=1, incorrect feeding tube=2]			If first choice was incorrect, when correct feeding tube [time in seconds]
Further on it is noted every 10 seconds (tally list) whether the stickleback was in the correct or in the incorrect square						Independent of the 10-second rhythm, one tick for each picking of food
correct square			incorrect square
Tank		7						Course D
The green feeding tube is located			You need 2 demonstrators and 1 observer that is			The color of the feeding tube is
left			untrained			green
Test protocol
Demonstrator
When does the first demonstrator swim into one of the feeding squares, no matter what [time in seconds]					Was it the correct decision [correct feeding tube=1, incorrect feeding tube=2]
From now on, the number of sticklebacks in the correct or incorrect square is noted every 10 seconds (tally list)						Independent of the 10-second rhythm, one tick for each picking of food
correct square			incorrect square
After the observations you calculate the values per fish (number of ticks divided by 2)
Observer
Time when the Observer swim in one of the feeding squares [seconds]			Was it the correct decision [correct feeding tube=1, incorrect feeding tube=2]			If first choice was incorrect, when correct feeding tube [time in seconds]
Further on it is noted every 10 seconds (tally list) whether the stickleback was in the correct or in the incorrect square						Independent of the 10-second rhythm, one tick for each picking of food
correct square			incorrect square
Tank		8						Course A
The green feeding tube is located			You need 2 demonstrators and 1 observer that is			The color of the feeding tube is
left			trained on the green feeding tube			green
Test protocol
Demonstrator
When does the first demonstrator swim into one of the feeding squares, no matter what [time in seconds]					Was it the correct decision [correct feeding tube=1, incorrect feeding tube=2]
From now on, the number of sticklebacks in the correct or incorrect square is noted every 10 seconds (tally list)						Independent of the 10-second rhythm, one tick for each picking of food
correct square			incorrect square
After the observations you calculate the values per fish (number of ticks divided by 2)
Observer
Time when the Observer swim in one of the feeding squares [seconds]			Was it the correct decision [correct feeding tube=1, incorrect feeding tube=2]			If first choice was incorrect, when correct feeding tube [time in seconds]
Further on it is noted every 10 seconds (tally list) whether the stickleback was in the correct or in the incorrect square						Independent of the 10-second rhythm, one tick for each picking of food
correct square			incorrect square
Tank		8						Course B
The green feeding tube is located			You need 2 demonstrators and 1 observer that is			The color of the feeding tube is
right			trained on the green feeding tube			green
Test protocol
Demonstrator
When does the first demonstrator swim into one of the feeding squares, no matter what [time in seconds]					Was it the correct decision [correct feeding tube=1, incorrect feeding tube=2]
From now on, the number of sticklebacks in the correct or incorrect square is noted every 10 seconds (tally list)						Independent of the 10-second rhythm, one tick for each picking of food
correct square			incorrect square
After the observations you calculate the values per fish (number of ticks divided by 2)
Observer
Time when the Observer swim in one of the feeding squares [seconds]			Was it the correct decision [correct feeding tube=1, incorrect feeding tube=2]			If first choice was incorrect, when correct feeding tube [time in seconds]
Further on it is noted every 10 seconds (tally list) whether the stickleback was in the correct or in the incorrect square						Independent of the 10-second rhythm, one tick for each picking of food
correct square			incorrect square
Tank		8						Course C
The green feeding tube is located			You need 2 demonstrators and 1 observer that is			The color of the feeding tube is
left			trained on the green feeding tube			green
Test protocol
Demonstrator
When does the first demonstrator swim into one of the feeding squares, no matter what [time in seconds]					Was it the correct decision [correct feeding tube=1, incorrect feeding tube=2]
From now on, the number of sticklebacks in the correct or incorrect square is noted every 10 seconds (tally list)						Independent of the 10-second rhythm, one tick for each picking of food
correct square			incorrect square
After the observations you calculate the values per fish (number of ticks divided by 2)
Observer
Time when the Observer swim in one of the feeding squares [seconds]			Was it the correct decision [correct feeding tube=1, incorrect feeding tube=2]			If first choice was incorrect, when correct feeding tube [time in seconds]
Further on it is noted every 10 seconds (tally list) whether the stickleback was in the correct or in the incorrect square						Independent of the 10-second rhythm, one tick for each picking of food
correct square			incorrect square
Tank		8						Course D
The green feeding tube is located			You need 2 demonstrators and 1 observer that is			The color of the feeding tube is
right			trained on the green feeding tube			green
Test protocol
Demonstrator
When does the first demonstrator swim into one of the feeding squares, no matter what [time in seconds]					Was it the correct decision [correct feeding tube=1, incorrect feeding tube=2]
From now on, the number of sticklebacks in the correct or incorrect square is noted every 10 seconds (tally list)						Independent of the 10-second rhythm, one tick for each picking of food
correct square			incorrect square
After the observations you calculate the values per fish (number of ticks divided by 2)
Observer
Time when the Observer swim in one of the feeding squares [seconds]			Was it the correct decision [correct feeding tube=1, incorrect feeding tube=2]			If first choice was incorrect, when correct feeding tube [time in seconds]
Further on it is noted every 10 seconds (tally list) whether the stickleback was in the correct or in the incorrect square						Independent of the 10-second rhythm, one tick for each picking of food
correct square			incorrect square
Tank		9						Course A
The green feeding tube is located			You need 2 demonstrators and 1 observer that is			The color of the feeding tube is
right			untrained			green
Test protocol
Demonstrator
When does the first demonstrator swim into one of the feeding squares, no matter what [time in seconds]					Was it the correct decision [correct feeding tube=1, incorrect feeding tube=2]
From now on, the number of sticklebacks in the correct or incorrect square is noted every 10 seconds (tally list)						Independent of the 10-second rhythm, one tick for each picking of food
correct square			incorrect square
After the observations you calculate the values per fish (number of ticks divided by 2)
Observer
Time when the Observer swim in one of the feeding squares [seconds]			Was it the correct decision [correct feeding tube=1, incorrect feeding tube=2]			If first choice was incorrect, when correct feeding tube [time in seconds]
Further on it is noted every 10 seconds (tally list) whether the stickleback was in the correct or in the incorrect square						Independent of the 10-second rhythm, one tick for each picking of food
correct square			incorrect square
Tank		9						Course B
The green feeding tube is located			You need 2 demonstrators and 1 observer that is			The color of the feeding tube is
left			trained on the green feeding tube			grey
Test protocol
Demonstrator
When does the first demonstrator swim into one of the feeding squares, no matter what [time in seconds]					Was it the correct decision [correct feeding tube=1, incorrect feeding tube=2]
From now on, the number of sticklebacks in the correct or incorrect square is noted every 10 seconds (tally list)						Independent of the 10-second rhythm, one tick for each picking of food
correct square			incorrect square
After the observations you calculate the values per fish (number of ticks divided by 2)
Observer
Time when the Observer swim in one of the feeding squares [seconds]			Was it the correct decision [correct feeding tube=1, incorrect feeding tube=2]			If first choice was incorrect, when correct feeding tube [time in seconds]
Further on it is noted every 10 seconds (tally list) whether the stickleback was in the correct or in the incorrect square						Independent of the 10-second rhythm, one tick for each picking of food
correct square			incorrect square
Tank		9						Course C
The green feeding tube is located			You need 2 demonstrators and 1 observer that is			The color of the feeding tube is
right			untrained			green
Test protocol
Demonstrator
When does the first demonstrator swim into one of the feeding squares, no matter what [time in seconds]					Was it the correct decision [correct feeding tube=1, incorrect feeding tube=2]
From now on, the number of sticklebacks in the correct or incorrect square is noted every 10 seconds (tally list)						Independent of the 10-second rhythm, one tick for each picking of food
correct square			incorrect square
After the observations you calculate the values per fish (number of ticks divided by 2)
Observer
Time when the Observer swim in one of the feeding squares [seconds]			Was it the correct decision [correct feeding tube=1, incorrect feeding tube=2]			If first choice was incorrect, when correct feeding tube [time in seconds]
Further on it is noted every 10 seconds (tally list) whether the stickleback was in the correct or in the incorrect square						Independent of the 10-second rhythm, one tick for each picking of food
correct square			incorrect square
Tank		9						Course D
The green feeding tube is located			You need 2 demonstrators and 1 observer that is			The color of the feeding tube is
left			trained on the green feeding tube			grey
Test protocol
Demonstrator
When does the first demonstrator swim into one of the feeding squares, no matter what [time in seconds]					Was it the correct decision [correct feeding tube=1, incorrect feeding tube=2]
From now on, the number of sticklebacks in the correct or incorrect square is noted every 10 seconds (tally list)						Independent of the 10-second rhythm, one tick for each picking of food
correct square			incorrect square
After the observations you calculate the values per fish (number of ticks divided by 2)
Observer
Time when the Observer swim in one of the feeding squares [seconds]			Was it the correct decision [correct feeding tube=1, incorrect feeding tube=2]			If first choice was incorrect, when correct feeding tube [time in seconds]
Further on it is noted every 10 seconds (tally list) whether the stickleback was in the correct or in the incorrect square						Independent of the 10-second rhythm, one tick for each picking of food
correct square			incorrect square
Tank		10						Course A
The green feeding tube is located			You need 2 demonstrators and 1 observer that is			The color of the feeding tube is
left			trained on the green feeding tube			green
Test protocol
Demonstrator
When does the first demonstrator swim into one of the feeding squares, no matter what [time in seconds]					Was it the correct decision [correct feeding tube=1, incorrect feeding tube=2]
From now on, the number of sticklebacks in the correct or incorrect square is noted every 10 seconds (tally list)						Independent of the 10-second rhythm, one tick for each picking of food
correct square			incorrect square
After the observations you calculate the values per fish (number of ticks divided by 2)
Observer
Time when the Observer swim in one of the feeding squares [seconds]			Was it the correct decision [correct feeding tube=1, incorrect feeding tube=2]			If first choice was incorrect, when correct feeding tube [time in seconds]
Further on it is noted every 10 seconds (tally list) whether the stickleback was in the correct or in the incorrect square						Independent of the 10-second rhythm, one tick for each picking of food
correct square			incorrect square
Tank		10						Course B
The green feeding tube is located			You need 2 demonstrators and 1 observer that is			The color of the feeding tube is
right			trained on the green feeding tube			green
Test protocol
Demonstrator
When does the first demonstrator swim into one of the feeding squares, no matter what [time in seconds]					Was it the correct decision [correct feeding tube=1, incorrect feeding tube=2]
From now on, the number of sticklebacks in the correct or incorrect square is noted every 10 seconds (tally list)						Independent of the 10-second rhythm, one tick for each picking of food
correct square			incorrect square
After the observations you calculate the values per fish (number of ticks divided by 2)
Observer
Time when the Observer swim in one of the feeding squares [seconds]			Was it the correct decision [correct feeding tube=1, incorrect feeding tube=2]			If first choice was incorrect, when correct feeding tube [time in seconds]
Further on it is noted every 10 seconds (tally list) whether the stickleback was in the correct or in the incorrect square						Independent of the 10-second rhythm, one tick for each picking of food
correct square			incorrect square
Tank		10						Course C
The green feeding tube is located			You need 2 demonstrators and 1 observer that is			The color of the feeding tube is
left			trained on the green feeding tube			green
Test protocol
Demonstrator
When does the first demonstrator swim into one of the feeding squares, no matter what [time in seconds]					Was it the correct decision [correct feeding tube=1, incorrect feeding tube=2]
From now on, the number of sticklebacks in the correct or incorrect square is noted every 10 seconds (tally list)						Independent of the 10-second rhythm, one tick for each picking of food
correct square			incorrect square
After the observations you calculate the values per fish (number of ticks divided by 2)
Observer
Time when the Observer swim in one of the feeding squares [seconds]			Was it the correct decision [correct feeding tube=1, incorrect feeding tube=2]			If first choice was incorrect, when correct feeding tube [time in seconds]
Further on it is noted every 10 seconds (tally list) whether the stickleback was in the correct or in the incorrect square						Independent of the 10-second rhythm, one tick for each picking of food
correct square			incorrect square
Tank		10						Course D
The green feeding tube is located			You need 2 demonstrators and 1 observer that is			The color of the feeding tube is
right			trained on the green feeding tube			green
Test protocol
Demonstrator
When does the first demonstrator swim into one of the feeding squares, no matter what [time in seconds]					Was it the correct decision [correct feeding tube=1, incorrect feeding tube=2]
From now on, the number of sticklebacks in the correct or incorrect square is noted every 10 seconds (tally list)						Independent of the 10-second rhythm, one tick for each picking of food
correct square			incorrect square
After the observations you calculate the values per fish (number of ticks divided by 2)
Observer
Time when the Observer swim in one of the feeding squares [seconds]			Was it the correct decision [correct feeding tube=1, incorrect feeding tube=2]			If first choice was incorrect, when correct feeding tube [time in seconds]
Further on it is noted every 10 seconds (tally list) whether the stickleback was in the correct or in the incorrect square						Independent of the 10-second rhythm, one tick for each picking of food
correct square			incorrect square
Tank		11						Course A
The green feeding tube is located			You need 2 demonstrators and 1 observer that is			The color of the feeding tube is
left			untrained			green
Test protocol
Demonstrator
When does the first demonstrator swim into one of the feeding squares, no matter what [time in seconds]					Was it the correct decision [correct feeding tube=1, incorrect feeding tube=2]
From now on, the number of sticklebacks in the correct or incorrect square is noted every 10 seconds (tally list)						Independent of the 10-second rhythm, one tick for each picking of food
correct square			incorrect square
After the observations you calculate the values per fish (number of ticks divided by 2)
Observer
Time when the Observer swim in one of the feeding squares [seconds]			Was it the correct decision [correct feeding tube=1, incorrect feeding tube=2]			If first choice was incorrect, when correct feeding tube [time in seconds]
Further on it is noted every 10 seconds (tally list) whether the stickleback was in the correct or in the incorrect square						Independent of the 10-second rhythm, one tick for each picking of food
correct square			incorrect square
Tank		11						Course B
The green feeding tube is located			You need 2 demonstrators and 1 observer that is			The color of the feeding tube is
right			untrained			grey
Test protocol
Demonstrator
When does the first demonstrator swim into one of the feeding squares, no matter what [time in seconds]					Was it the correct decision [correct feeding tube=1, incorrect feeding tube=2]
From now on, the number of sticklebacks in the correct or incorrect square is noted every 10 seconds (tally list)						Independent of the 10-second rhythm, one tick for each picking of food
correct square			incorrect square
After the observations you calculate the values per fish (number of ticks divided by 2)
Observer
Time when the Observer swim in one of the feeding squares [seconds]			Was it the correct decision [correct feeding tube=1, incorrect feeding tube=2]			If first choice was incorrect, when correct feeding tube [time in seconds]
Further on it is noted every 10 seconds (tally list) whether the stickleback was in the correct or in the incorrect square						Independent of the 10-second rhythm, one tick for each picking of food
correct square			incorrect square
Tank		11						Course C
The green feeding tube is located			You need 2 demonstrators and 1 observer that is			The color of the feeding tube is
left			untrained			green
Test protocol
Demonstrator
When does the first demonstrator swim into one of the feeding squares, no matter what [time in seconds]					Was it the correct decision [correct feeding tube=1, incorrect feeding tube=2]
From now on, the number of sticklebacks in the correct or incorrect square is noted every 10 seconds (tally list)						Independent of the 10-second rhythm, one tick for each picking of food
correct square			incorrect square
After the observations you calculate the values per fish (number of ticks divided by 2)
Observer
Time when the Observer swim in one of the feeding squares [seconds]			Was it the correct decision [correct feeding tube=1, incorrect feeding tube=2]			If first choice was incorrect, when correct feeding tube [time in seconds]
Further on it is noted every 10 seconds (tally list) whether the stickleback was in the correct or in the incorrect square						Independent of the 10-second rhythm, one tick for each picking of food
correct square			incorrect square
Tank		11						Course D
The green feeding tube is located			You need 2 demonstrators and 1 observer that is			The color of the feeding tube is
right			untrained			grey
Test protocol
Demonstrator
When does the first demonstrator swim into one of the feeding squares, no matter what [time in seconds]					Was it the correct decision [correct feeding tube=1, incorrect feeding tube=2]
From now on, the number of sticklebacks in the correct or incorrect square is noted every 10 seconds (tally list)						Independent of the 10-second rhythm, one tick for each picking of food
correct square			incorrect square
After the observations you calculate the values per fish (number of ticks divided by 2)
Observer
Time when the Observer swim in one of the feeding squares [seconds]			Was it the correct decision [correct feeding tube=1, incorrect feeding tube=2]			If first choice was incorrect, when correct feeding tube [time in seconds]
Further on it is noted every 10 seconds (tally list) whether the stickleback was in the correct or in the incorrect square						Independent of the 10-second rhythm, one tick for each picking of food
correct square			incorrect square
Tank		12						Course A
The green feeding tube is located			You need 2 demonstrators and 1 observer that is			The color of the feeding tube is
left			untrained			green
Test protocol
Demonstrator
When does the first demonstrator swim into one of the feeding squares, no matter what [time in seconds]					Was it the correct decision [correct feeding tube=1, incorrect feeding tube=2]
From now on, the number of sticklebacks in the correct or incorrect square is noted every 10 seconds (tally list)						Independent of the 10-second rhythm, one tick for each picking of food
correct square			incorrect square
After the observations you calculate the values per fish (number of ticks divided by 2)
Observer
Time when the Observer swim in one of the feeding squares [seconds]			Was it the correct decision [correct feeding tube=1, incorrect feeding tube=2]			If first choice was incorrect, when correct feeding tube [time in seconds]
Further on it is noted every 10 seconds (tally list) whether the stickleback was in the correct or in the incorrect square						Independent of the 10-second rhythm, one tick for each picking of food
correct square			incorrect square
Tank		12						Course B
The green feeding tube is located			You need 2 demonstrators and 1 observer that is			The color of the feeding tube is
left			untrained			grey
Test protocol
Demonstrator
When does the first demonstrator swim into one of the feeding squares, no matter what [time in seconds]					Was it the correct decision [correct feeding tube=1, incorrect feeding tube=2]
From now on, the number of sticklebacks in the correct or incorrect square is noted every 10 seconds (tally list)						Independent of the 10-second rhythm, one tick for each picking of food
correct square			incorrect square
After the observations you calculate the values per fish (number of ticks divided by 2)
Observer
Time when the Observer swim in one of the feeding squares [seconds]			Was it the correct decision [correct feeding tube=1, incorrect feeding tube=2]			If first choice was incorrect, when correct feeding tube [time in seconds]
Further on it is noted every 10 seconds (tally list) whether the stickleback was in the correct or in the incorrect square						Independent of the 10-second rhythm, one tick for each picking of food
correct square			incorrect square
Tank		12						Course C
The green feeding tube is located			You need 2 demonstrators and 1 observer that is			The color of the feeding tube is
left			untrained			green
Test protocol
Demonstrator
When does the first demonstrator swim into one of the feeding squares, no matter what [time in seconds]					Was it the correct decision [correct feeding tube=1, incorrect feeding tube=2]
From now on, the number of sticklebacks in the correct or incorrect square is noted every 10 seconds (tally list)						Independent of the 10-second rhythm, one tick for each picking of food
correct square			incorrect square
After the observations you calculate the values per fish (number of ticks divided by 2)
Observer
Time when the Observer swim in one of the feeding squares [seconds]			Was it the correct decision [correct feeding tube=1, incorrect feeding tube=2]			If first choice was incorrect, when correct feeding tube [time in seconds]
Further on it is noted every 10 seconds (tally list) whether the stickleback was in the correct or in the incorrect square						Independent of the 10-second rhythm, one tick for each picking of food
correct square			incorrect square
Tank		12						Course D
The green feeding tube is located			You need 2 demonstrators and 1 observer that is			The color of the feeding tube is
left			untrained			grey
Test protocol
Demonstrator
When does the first demonstrator swim into one of the feeding squares, no matter what [time in seconds]					Was it the correct decision [correct feeding tube=1, incorrect feeding tube=2]
From now on, the number of sticklebacks in the correct or incorrect square is noted every 10 seconds (tally list)						Independent of the 10-second rhythm, one tick for each picking of food
correct square			incorrect square
After the observations you calculate the values per fish (number of ticks divided by 2)
Observer
Time when the Observer swim in one of the feeding squares [seconds]			Was it the correct decision [correct feeding tube=1, incorrect feeding tube=2]			If first choice was incorrect, when correct feeding tube [time in seconds]
Further on it is noted every 10 seconds (tally list) whether the stickleback was in the correct or in the incorrect square						Independent of the 10-second rhythm, one tick for each picking of food
correct square			incorrect square
Tank		13						Course A
The green feeding tube is located			You need 2 demonstrators and 1 observer that is			The color of the feeding tube is
left			trained on the green feeding tube			grey
Test protocol
Demonstrator
When does the first demonstrator swim into one of the feeding squares, no matter what [time in seconds]					Was it the correct decision [correct feeding tube=1, incorrect feeding tube=2]
From now on, the number of sticklebacks in the correct or incorrect square is noted every 10 seconds (tally list)						Independent of the 10-second rhythm, one tick for each picking of food
correct square			incorrect square
After the observations you calculate the values per fish (number of ticks divided by 2)
Observer
Time when the Observer swim in one of the feeding squares [seconds]			Was it the correct decision [correct feeding tube=1, incorrect feeding tube=2]			If first choice was incorrect, when correct feeding tube [time in seconds]
Further on it is noted every 10 seconds (tally list) whether the stickleback was in the correct or in the incorrect square						Independent of the 10-second rhythm, one tick for each picking of food
correct square			incorrect square
Tank		13						Course B
The green feeding tube is located			You need 2 demonstrators and 1 observer that is			The color of the feeding tube is
left			trained on the green feeding tube			green
Test protocol
Demonstrator
When does the first demonstrator swim into one of the feeding squares, no matter what [time in seconds]					Was it the correct decision [correct feeding tube=1, incorrect feeding tube=2]
From now on, the number of sticklebacks in the correct or incorrect square is noted every 10 seconds (tally list)						Independent of the 10-second rhythm, one tick for each picking of food
correct square			incorrect square
After the observations you calculate the values per fish (number of ticks divided by 2)
Observer
Time when the Observer swim in one of the feeding squares [seconds]			Was it the correct decision [correct feeding tube=1, incorrect feeding tube=2]			If first choice was incorrect, when correct feeding tube [time in seconds]
Further on it is noted every 10 seconds (tally list) whether the stickleback was in the correct or in the incorrect square						Independent of the 10-second rhythm, one tick for each picking of food
correct square			incorrect square
Tank		13						Course C
The green feeding tube is located			You need 2 demonstrators and 1 observer that is			The color of the feeding tube is
left			trained on the green feeding tube			grey
Test protocol
Demonstrator
When does the first demonstrator swim into one of the feeding squares, no matter what [time in seconds]					Was it the correct decision [correct feeding tube=1, incorrect feeding tube=2]
From now on, the number of sticklebacks in the correct or incorrect square is noted every 10 seconds (tally list)						Independent of the 10-second rhythm, one tick for each picking of food
correct square			incorrect square
After the observations you calculate the values per fish (number of ticks divided by 2)
Observer
Time when the Observer swim in one of the feeding squares [seconds]			Was it the correct decision [correct feeding tube=1, incorrect feeding tube=2]			If first choice was incorrect, when correct feeding tube [time in seconds]
Further on it is noted every 10 seconds (tally list) whether the stickleback was in the correct or in the incorrect square						Independent of the 10-second rhythm, one tick for each picking of food
correct square			incorrect square
Tank		13						Course D
The green feeding tube is located			You need 2 demonstrators and 1 observer that is			The color of the feeding tube is
left			trained on the green feeding tube			green
Test protocol
Demonstrator
When does the first demonstrator swim into one of the feeding squares, no matter what [time in seconds]					Was it the correct decision [correct feeding tube=1, incorrect feeding tube=2]
From now on, the number of sticklebacks in the correct or incorrect square is noted every 10 seconds (tally list)						Independent of the 10-second rhythm, one tick for each picking of food
correct square			incorrect square
After the observations you calculate the values per fish (number of ticks divided by 2)
Observer
Time when the Observer swim in one of the feeding squares [seconds]			Was it the correct decision [correct feeding tube=1, incorrect feeding tube=2]			If first choice was incorrect, when correct feeding tube [time in seconds]
Further on it is noted every 10 seconds (tally list) whether the stickleback was in the correct or in the incorrect square						Independent of the 10-second rhythm, one tick for each picking of food
correct square			incorrect square
Tank		14						Course A
The green feeding tube is located			You need 2 demonstrators and 1 observer that is			The color of the feeding tube is
left			trained on the green feeding tube			grey
Test protocol
Demonstrator
When does the first demonstrator swim into one of the feeding squares, no matter what [time in seconds]					Was it the correct decision [correct feeding tube=1, incorrect feeding tube=2]
From now on, the number of sticklebacks in the correct or incorrect square is noted every 10 seconds (tally list)						Independent of the 10-second rhythm, one tick for each picking of food
correct square			incorrect square
After the observations you calculate the values per fish (number of ticks divided by 2)
Observer
Time when the Observer swim in one of the feeding squares [seconds]			Was it the correct decision [correct feeding tube=1, incorrect feeding tube=2]			If first choice was incorrect, when correct feeding tube [time in seconds]
Further on it is noted every 10 seconds (tally list) whether the stickleback was in the correct or in the incorrect square						Independent of the 10-second rhythm, one tick for each picking of food
correct square			incorrect square
Tank		14						Course B
The green feeding tube is located			You need 2 demonstrators and 1 observer that is			The color of the feeding tube is
right			untrained			grey
Test protocol
Demonstrator
When does the first demonstrator swim into one of the feeding squares, no matter what [time in seconds]					Was it the correct decision [correct feeding tube=1, incorrect feeding tube=2]
From now on, the number of sticklebacks in the correct or incorrect square is noted every 10 seconds (tally list)						Independent of the 10-second rhythm, one tick for each picking of food
correct square			incorrect square
After the observations you calculate the values per fish (number of ticks divided by 2)
Observer
Time when the Observer swim in one of the feeding squares [seconds]			Was it the correct decision [correct feeding tube=1, incorrect feeding tube=2]			If first choice was incorrect, when correct feeding tube [time in seconds]
Further on it is noted every 10 seconds (tally list) whether the stickleback was in the correct or in the incorrect square						Independent of the 10-second rhythm, one tick for each picking of food
correct square			incorrect square
Tank		14						Course C
The green feeding tube is located			You need 2 demonstrators and 1 observer that is			The color of the feeding tube is
left			trained on the green feeding tube			grey
Test protocol
Demonstrator
When does the first demonstrator swim into one of the feeding squares, no matter what [time in seconds]					Was it the correct decision [correct feeding tube=1, incorrect feeding tube=2]
From now on, the number of sticklebacks in the correct or incorrect square is noted every 10 seconds (tally list)						Independent of the 10-second rhythm, one tick for each picking of food
correct square			incorrect square
After the observations you calculate the values per fish (number of ticks divided by 2)
Observer
Time when the Observer swim in one of the feeding squares [seconds]			Was it the correct decision [correct feeding tube=1, incorrect feeding tube=2]			If first choice was incorrect, when correct feeding tube [time in seconds]
Further on it is noted every 10 seconds (tally list) whether the stickleback was in the correct or in the incorrect square						Independent of the 10-second rhythm, one tick for each picking of food
correct square			incorrect square
Tank		14						Course D
The green feeding tube is located			You need 2 demonstrators and 1 observer that is			The color of the feeding tube is
right			untrained			grey
Test protocol
Demonstrator
When does the first demonstrator swim into one of the feeding squares, no matter what [time in seconds]					Was it the correct decision [correct feeding tube=1, incorrect feeding tube=2]
From now on, the number of sticklebacks in the correct or incorrect square is noted every 10 seconds (tally list)						Independent of the 10-second rhythm, one tick for each picking of food
correct square			incorrect square
After the observations you calculate the values per fish (number of ticks divided by 2)
Observer
Time when the Observer swim in one of the feeding squares [seconds]			Was it the correct decision [correct feeding tube=1, incorrect feeding tube=2]			If first choice was incorrect, when correct feeding tube [time in seconds]
Further on it is noted every 10 seconds (tally list) whether the stickleback was in the correct or in the incorrect square						Independent of the 10-second rhythm, one tick for each picking of food
correct square			incorrect square
Tank		15						Course A
The green feeding tube is located			You need 2 demonstrators and 1 observer that is			The color of the feeding tube is
right			untrained			grey
Test protocol
Demonstrator
When does the first demonstrator swim into one of the feeding squares, no matter what [time in seconds]					Was it the correct decision [correct feeding tube=1, incorrect feeding tube=2]
From now on, the number of sticklebacks in the correct or incorrect square is noted every 10 seconds (tally list)						Independent of the 10-second rhythm, one tick for each picking of food
correct square			incorrect square
After the observations you calculate the values per fish (number of ticks divided by 2)
Observer
Time when the Observer swim in one of the feeding squares [seconds]			Was it the correct decision [correct feeding tube=1, incorrect feeding tube=2]			If first choice was incorrect, when correct feeding tube [time in seconds]
Further on it is noted every 10 seconds (tally list) whether the stickleback was in the correct or in the incorrect square						Independent of the 10-second rhythm, one tick for each picking of food
correct square			incorrect square
Tank		15						Course B
The green feeding tube is located			You need 2 demonstrators and 1 observer that is			The color of the feeding tube is
right			untrained			green
Test protocol
Demonstrator
When does the first demonstrator swim into one of the feeding squares, no matter what [time in seconds]					Was it the correct decision [correct feeding tube=1, incorrect feeding tube=2]
From now on, the number of sticklebacks in the correct or incorrect square is noted every 10 seconds (tally list)						Independent of the 10-second rhythm, one tick for each picking of food
correct square			incorrect square
After the observations you calculate the values per fish (number of ticks divided by 2)
Observer
Time when the Observer swim in one of the feeding squares [seconds]			Was it the correct decision [correct feeding tube=1, incorrect feeding tube=2]			If first choice was incorrect, when correct feeding tube [time in seconds]
Further on it is noted every 10 seconds (tally list) whether the stickleback was in the correct or in the incorrect square						Independent of the 10-second rhythm, one tick for each picking of food
correct square			incorrect square
Tank		15						Course C
The green feeding tube is located			You need 2 demonstrators and 1 observer that is			The color of the feeding tube is
right			untrained			grey
Test protocol
Demonstrator
When does the first demonstrator swim into one of the feeding squares, no matter what [time in seconds]					Was it the correct decision [correct feeding tube=1, incorrect feeding tube=2]
From now on, the number of sticklebacks in the correct or incorrect square is noted every 10 seconds (tally list)						Independent of the 10-second rhythm, one tick for each picking of food
correct square			incorrect square
After the observations you calculate the values per fish (number of ticks divided by 2)
Observer
Time when the Observer swim in one of the feeding squares [seconds]			Was it the correct decision [correct feeding tube=1, incorrect feeding tube=2]			If first choice was incorrect, when correct feeding tube [time in seconds]
Further on it is noted every 10 seconds (tally list) whether the stickleback was in the correct or in the incorrect square						Independent of the 10-second rhythm, one tick for each picking of food
correct square			incorrect square
Tank		15						Course D
The green feeding tube is located			You need 2 demonstrators and 1 observer that is			The color of the feeding tube is
right			untrained			green
Test protocol
Demonstrator
When does the first demonstrator swim into one of the feeding squares, no matter what [time in seconds]					Was it the correct decision [correct feeding tube=1, incorrect feeding tube=2]
From now on, the number of sticklebacks in the correct or incorrect square is noted every 10 seconds (tally list)						Independent of the 10-second rhythm, one tick for each picking of food
correct square			incorrect square
After the observations you calculate the values per fish (number of ticks divided by 2)
Observer
Time when the Observer swim in one of the feeding squares [seconds]			Was it the correct decision [correct feeding tube=1, incorrect feeding tube=2]			If first choice was incorrect, when correct feeding tube [time in seconds]
Further on it is noted every 10 seconds (tally list) whether the stickleback was in the correct or in the incorrect square						Independent of the 10-second rhythm, one tick for each picking of food
correct square			incorrect square
Tank		16						Course A
The green feeding tube is located			You need 2 demonstrators and 1 observer that is			The color of the feeding tube is
left			untrained			grey
Test protocol
Demonstrator
When does the first demonstrator swim into one of the feeding squares, no matter what [time in seconds]					Was it the correct decision [correct feeding tube=1, incorrect feeding tube=2]
From now on, the number of sticklebacks in the correct or incorrect square is noted every 10 seconds (tally list)						Independent of the 10-second rhythm, one tick for each picking of food
correct square			incorrect square
After the observations you calculate the values per fish (number of ticks divided by 2)
Observer
Time when the Observer swim in one of the feeding squares [seconds]			Was it the correct decision [correct feeding tube=1, incorrect feeding tube=2]			If first choice was incorrect, when correct feeding tube [time in seconds]
Further on it is noted every 10 seconds (tally list) whether the stickleback was in the correct or in the incorrect square						Independent of the 10-second rhythm, one tick for each picking of food
correct square			incorrect square
Tank		16						Course B
The green feeding tube is located			You need 2 demonstrators and 1 observer that is			The color of the feeding tube is
right			trained on the green feeding tube			green
Test protocol
Demonstrator
When does the first demonstrator swim into one of the feeding squares, no matter what [time in seconds]					Was it the correct decision [correct feeding tube=1, incorrect feeding tube=2]
From now on, the number of sticklebacks in the correct or incorrect square is noted every 10 seconds (tally list)						Independent of the 10-second rhythm, one tick for each picking of food
correct square			incorrect square
After the observations you calculate the values per fish (number of ticks divided by 2)
Observer
Time when the Observer swim in one of the feeding squares [seconds]			Was it the correct decision [correct feeding tube=1, incorrect feeding tube=2]			If first choice was incorrect, when correct feeding tube [time in seconds]
Further on it is noted every 10 seconds (tally list) whether the stickleback was in the correct or in the incorrect square						Independent of the 10-second rhythm, one tick for each picking of food
correct square			incorrect square
Tank		16						Course C
The green feeding tube is located			You need 2 demonstrators and 1 observer that is			The color of the feeding tube is
left			untrained			grey
Test protocol
Demonstrator
When does the first demonstrator swim into one of the feeding squares, no matter what [time in seconds]					Was it the correct decision [correct feeding tube=1, incorrect feeding tube=2]
From now on, the number of sticklebacks in the correct or incorrect square is noted every 10 seconds (tally list)						Independent of the 10-second rhythm, one tick for each picking of food
correct square			incorrect square
After the observations you calculate the values per fish (number of ticks divided by 2)
Observer
Time when the Observer swim in one of the feeding squares [seconds]			Was it the correct decision [correct feeding tube=1, incorrect feeding tube=2]			If first choice was incorrect, when correct feeding tube [time in seconds]
Further on it is noted every 10 seconds (tally list) whether the stickleback was in the correct or in the incorrect square						Independent of the 10-second rhythm, one tick for each picking of food
correct square			incorrect square
Tank		16						Course D
The green feeding tube is located			You need 2 demonstrators and 1 observer that is			The color of the feeding tube is
right			trained on the green feeding tube			green
Test protocol
Demonstrator
When does the first demonstrator swim into one of the feeding squares, no matter what [time in seconds]					Was it the correct decision [correct feeding tube=1, incorrect feeding tube=2]
From now on, the number of sticklebacks in the correct or incorrect square is noted every 10 seconds (tally list)						Independent of the 10-second rhythm, one tick for each picking of food
correct square			incorrect square
After the observations you calculate the values per fish (number of ticks divided by 2)
Observer
Time when the Observer swim in one of the feeding squares [seconds]			Was it the correct decision [correct feeding tube=1, incorrect feeding tube=2]			If first choice was incorrect, when correct feeding tube [time in seconds]
Further on it is noted every 10 seconds (tally list) whether the stickleback was in the correct or in the incorrect square						Independent of the 10-second rhythm, one tick for each picking of food
correct square			incorrect square
Tank		17						Course A
The green feeding tube is located			You need 2 demonstrators and 1 observer that is			The color of the feeding tube is
right			trained on the green feeding tube			grey
Test protocol
Demonstrator
When does the first demonstrator swim into one of the feeding squares, no matter what [time in seconds]					Was it the correct decision [correct feeding tube=1, incorrect feeding tube=2]
From now on, the number of sticklebacks in the correct or incorrect square is noted every 10 seconds (tally list)						Independent of the 10-second rhythm, one tick for each picking of food
correct square			incorrect square
After the observations you calculate the values per fish (number of ticks divided by 2)
Observer
Time when the Observer swim in one of the feeding squares [seconds]			Was it the correct decision [correct feeding tube=1, incorrect feeding tube=2]			If first choice was incorrect, when correct feeding tube [time in seconds]
Further on it is noted every 10 seconds (tally list) whether the stickleback was in the correct or in the incorrect square						Independent of the 10-second rhythm, one tick for each picking of food
correct square			incorrect square
Tank		17						Course B
The green feeding tube is located			You need 2 demonstrators and 1 observer that is			The color of the feeding tube is
left			untrained			grey
Test protocol
Demonstrator
When does the first demonstrator swim into one of the feeding squares, no matter what [time in seconds]					Was it the correct decision [correct feeding tube=1, incorrect feeding tube=2]
From now on, the number of sticklebacks in the correct or incorrect square is noted every 10 seconds (tally list)						Independent of the 10-second rhythm, one tick for each picking of food
correct square			incorrect square
After the observations you calculate the values per fish (number of ticks divided by 2)
Observer
Time when the Observer swim in one of the feeding squares [seconds]			Was it the correct decision [correct feeding tube=1, incorrect feeding tube=2]			If first choice was incorrect, when correct feeding tube [time in seconds]
Further on it is noted every 10 seconds (tally list) whether the stickleback was in the correct or in the incorrect square						Independent of the 10-second rhythm, one tick for each picking of food
correct square			incorrect square
Tank		17						Course C
The green feeding tube is located			You need 2 demonstrators and 1 observer that is			The color of the feeding tube is
right			trained on the green feeding tube			grey
Test protocol
Demonstrator
When does the first demonstrator swim into one of the feeding squares, no matter what [time in seconds]					Was it the correct decision [correct feeding tube=1, incorrect feeding tube=2]
From now on, the number of sticklebacks in the correct or incorrect square is noted every 10 seconds (tally list)						Independent of the 10-second rhythm, one tick for each picking of food
correct square			incorrect square
After the observations you calculate the values per fish (number of ticks divided by 2)
Observer
Time when the Observer swim in one of the feeding squares [seconds]			Was it the correct decision [correct feeding tube=1, incorrect feeding tube=2]			If first choice was incorrect, when correct feeding tube [time in seconds]
Further on it is noted every 10 seconds (tally list) whether the stickleback was in the correct or in the incorrect square						Independent of the 10-second rhythm, one tick for each picking of food
correct square			incorrect square
Tank		17						Course D
The green feeding tube is located			You need 2 demonstrators and 1 observer that is			The color of the feeding tube is
left			untrained			grey
Test protocol
Demonstrator
When does the first demonstrator swim into one of the feeding squares, no matter what [time in seconds]					Was it the correct decision [correct feeding tube=1, incorrect feeding tube=2]
From now on, the number of sticklebacks in the correct or incorrect square is noted every 10 seconds (tally list)						Independent of the 10-second rhythm, one tick for each picking of food
correct square			incorrect square
After the observations you calculate the values per fish (number of ticks divided by 2)
Observer
Time when the Observer swim in one of the feeding squares [seconds]			Was it the correct decision [correct feeding tube=1, incorrect feeding tube=2]			If first choice was incorrect, when correct feeding tube [time in seconds]
Further on it is noted every 10 seconds (tally list) whether the stickleback was in the correct or in the incorrect square						Independent of the 10-second rhythm, one tick for each picking of food
correct square			incorrect square
Tank		18						Course A
The green feeding tube is located			You need 2 demonstrators and 1 observer that is			The color of the feeding tube is
left			untrained			green
Test protocol
Demonstrator
When does the first demonstrator swim into one of the feeding squares, no matter what [time in seconds]					Was it the correct decision [correct feeding tube=1, incorrect feeding tube=2]
From now on, the number of sticklebacks in the correct or incorrect square is noted every 10 seconds (tally list)						Independent of the 10-second rhythm, one tick for each picking of food
correct square			incorrect square
After the observations you calculate the values per fish (number of ticks divided by 2)
Observer
Time when the Observer swim in one of the feeding squares [seconds]			Was it the correct decision [correct feeding tube=1, incorrect feeding tube=2]			If first choice was incorrect, when correct feeding tube [time in seconds]
Further on it is noted every 10 seconds (tally list) whether the stickleback was in the correct or in the incorrect square						Independent of the 10-second rhythm, one tick for each picking of food
correct square			incorrect square
Tank		18						Course B
The green feeding tube is located			You need 2 demonstrators and 1 observer that is			The color of the feeding tube is
right			trained on the green feeding tube			grey
Test protocol
Demonstrator
When does the first demonstrator swim into one of the feeding squares, no matter what [time in seconds]					Was it the correct decision [correct feeding tube=1, incorrect feeding tube=2]
From now on, the number of sticklebacks in the correct or incorrect square is noted every 10 seconds (tally list)						Independent of the 10-second rhythm, one tick for each picking of food
correct square			incorrect square
After the observations you calculate the values per fish (number of ticks divided by 2)
Observer
Time when the Observer swim in one of the feeding squares [seconds]			Was it the correct decision [correct feeding tube=1, incorrect feeding tube=2]			If first choice was incorrect, when correct feeding tube [time in seconds]
Further on it is noted every 10 seconds (tally list) whether the stickleback was in the correct or in the incorrect square						Independent of the 10-second rhythm, one tick for each picking of food
correct square			incorrect square
Tank		18						Course C
The green feeding tube is located			You need 2 demonstrators and 1 observer that is			The color of the feeding tube is
left			untrained			green
Test protocol
Demonstrator
When does the first demonstrator swim into one of the feeding squares, no matter what [time in seconds]					Was it the correct decision [correct feeding tube=1, incorrect feeding tube=2]
From now on, the number of sticklebacks in the correct or incorrect square is noted every 10 seconds (tally list)						Independent of the 10-second rhythm, one tick for each picking of food
correct square			incorrect square
After the observations you calculate the values per fish (number of ticks divided by 2)
Observer
Time when the Observer swim in one of the feeding squares [seconds]			Was it the correct decision [correct feeding tube=1, incorrect feeding tube=2]			If first choice was incorrect, when correct feeding tube [time in seconds]
Further on it is noted every 10 seconds (tally list) whether the stickleback was in the correct or in the incorrect square						Independent of the 10-second rhythm, one tick for each picking of food
correct square			incorrect square
Tank		18						Course D
The green feeding tube is located			You need 2 demonstrators and 1 observer that is			The color of the feeding tube is
right			trained on the green feeding tube			grey
Test protocol
Demonstrator
When does the first demonstrator swim into one of the feeding squares, no matter what [time in seconds]					Was it the correct decision [correct feeding tube=1, incorrect feeding tube=2]
From now on, the number of sticklebacks in the correct or incorrect square is noted every 10 seconds (tally list)						Independent of the 10-second rhythm, one tick for each picking of food
correct square			incorrect square
After the observations you calculate the values per fish (number of ticks divided by 2)
Observer
Time when the Observer swim in one of the feeding squares [seconds]			Was it the correct decision [correct feeding tube=1, incorrect feeding tube=2]			If first choice was incorrect, when correct feeding tube [time in seconds]
Further on it is noted every 10 seconds (tally list) whether the stickleback was in the correct or in the incorrect square						Independent of the 10-second rhythm, one tick for each picking of food
correct square			incorrect square
Tank		19						Course A
The green feeding tube is located			You need 2 demonstrators and 1 observer that is			The color of the feeding tube is
left			trained on the green feeding tube			green
Test protocol
Demonstrator
When does the first demonstrator swim into one of the feeding squares, no matter what [time in seconds]					Was it the correct decision [correct feeding tube=1, incorrect feeding tube=2]
From now on, the number of sticklebacks in the correct or incorrect square is noted every 10 seconds (tally list)						Independent of the 10-second rhythm, one tick for each picking of food
correct square			incorrect square
After the observations you calculate the values per fish (number of ticks divided by 2)
Observer
Time when the Observer swim in one of the feeding squares [seconds]			Was it the correct decision [correct feeding tube=1, incorrect feeding tube=2]			If first choice was incorrect, when correct feeding tube [time in seconds]
Further on it is noted every 10 seconds (tally list) whether the stickleback was in the correct or in the incorrect square						Independent of the 10-second rhythm, one tick for each picking of food
correct square			incorrect square
Tank		19						Course B
The green feeding tube is located			You need 2 demonstrators and 1 observer that is			The color of the feeding tube is
right			untrained			grey
Test protocol
Demonstrator
When does the first demonstrator swim into one of the feeding squares, no matter what [time in seconds]					Was it the correct decision [correct feeding tube=1, incorrect feeding tube=2]
From now on, the number of sticklebacks in the correct or incorrect square is noted every 10 seconds (tally list)						Independent of the 10-second rhythm, one tick for each picking of food
correct square			incorrect square
After the observations you calculate the values per fish (number of ticks divided by 2)
Observer
Time when the Observer swim in one of the feeding squares [seconds]			Was it the correct decision [correct feeding tube=1, incorrect feeding tube=2]			If first choice was incorrect, when correct feeding tube [time in seconds]
Further on it is noted every 10 seconds (tally list) whether the stickleback was in the correct or in the incorrect square						Independent of the 10-second rhythm, one tick for each picking of food
correct square			incorrect square
Tank		19						Course C
The green feeding tube is located			You need 2 demonstrators and 1 observer that is			The color of the feeding tube is
left			trained on the green feeding tube			green
Test protocol
Demonstrator
When does the first demonstrator swim into one of the feeding squares, no matter what [time in seconds]					Was it the correct decision [correct feeding tube=1, incorrect feeding tube=2]
From now on, the number of sticklebacks in the correct or incorrect square is noted every 10 seconds (tally list)						Independent of the 10-second rhythm, one tick for each picking of food
correct square			incorrect square
After the observations you calculate the values per fish (number of ticks divided by 2)
Observer
Time when the Observer swim in one of the feeding squares [seconds]			Was it the correct decision [correct feeding tube=1, incorrect feeding tube=2]			If first choice was incorrect, when correct feeding tube [time in seconds]
Further on it is noted every 10 seconds (tally list) whether the stickleback was in the correct or in the incorrect square						Independent of the 10-second rhythm, one tick for each picking of food
correct square			incorrect square
Tank		19						Course D
The green feeding tube is located			You need 2 demonstrators and 1 observer that is			The color of the feeding tube is
right			untrained			grey
Test protocol
Demonstrator
When does the first demonstrator swim into one of the feeding squares, no matter what [time in seconds]					Was it the correct decision [correct feeding tube=1, incorrect feeding tube=2]
From now on, the number of sticklebacks in the correct or incorrect square is noted every 10 seconds (tally list)						Independent of the 10-second rhythm, one tick for each picking of food
correct square			incorrect square
After the observations you calculate the values per fish (number of ticks divided by 2)
Observer
Time when the Observer swim in one of the feeding squares [seconds]			Was it the correct decision [correct feeding tube=1, incorrect feeding tube=2]			If first choice was incorrect, when correct feeding tube [time in seconds]
Further on it is noted every 10 seconds (tally list) whether the stickleback was in the correct or in the incorrect square						Independent of the 10-second rhythm, one tick for each picking of food
correct square			incorrect square
Tank		20						Course A
The green feeding tube is located			You need 2 demonstrators and 1 observer that is			The color of the feeding tube is
right			trained on the green feeding tube			green
Test protocol
Demonstrator
When does the first demonstrator swim into one of the feeding squares, no matter what [time in seconds]					Was it the correct decision [correct feeding tube=1, incorrect feeding tube=2]
From now on, the number of sticklebacks in the correct or incorrect square is noted every 10 seconds (tally list)						Independent of the 10-second rhythm, one tick for each picking of food
correct square			incorrect square
After the observations you calculate the values per fish (number of ticks divided by 2)
Observer
Time when the Observer swim in one of the feeding squares [seconds]			Was it the correct decision [correct feeding tube=1, incorrect feeding tube=2]			If first choice was incorrect, when correct feeding tube [time in seconds]
Further on it is noted every 10 seconds (tally list) whether the stickleback was in the correct or in the incorrect square						Independent of the 10-second rhythm, one tick for each picking of food
correct square			incorrect square
Tank		20						Course B
The green feeding tube is located			You need 2 demonstrators and 1 observer that is			The color of the feeding tube is
left			trained on the green feeding tube			grey
Test protocol
Demonstrator
When does the first demonstrator swim into one of the feeding squares, no matter what [time in seconds]					Was it the correct decision [correct feeding tube=1, incorrect feeding tube=2]
From now on, the number of sticklebacks in the correct or incorrect square is noted every 10 seconds (tally list)						Independent of the 10-second rhythm, one tick for each picking of food
correct square			incorrect square
After the observations you calculate the values per fish (number of ticks divided by 2)
Observer
Time when the Observer swim in one of the feeding squares [seconds]			Was it the correct decision [correct feeding tube=1, incorrect feeding tube=2]			If first choice was incorrect, when correct feeding tube [time in seconds]
Further on it is noted every 10 seconds (tally list) whether the stickleback was in the correct or in the incorrect square						Independent of the 10-second rhythm, one tick for each picking of food
correct square			incorrect square
Tank		20						Course C
The green feeding tube is located			You need 2 demonstrators and 1 observer that is			The color of the feeding tube is
right			trained on the green feeding tube			green
Test protocol
Demonstrator
When does the first demonstrator swim into one of the feeding squares, no matter what [time in seconds]					Was it the correct decision [correct feeding tube=1, incorrect feeding tube=2]
From now on, the number of sticklebacks in the correct or incorrect square is noted every 10 seconds (tally list)						Independent of the 10-second rhythm, one tick for each picking of food
correct square			incorrect square
After the observations you calculate the values per fish (number of ticks divided by 2)
Observer
Time when the Observer swim in one of the feeding squares [seconds]			Was it the correct decision [correct feeding tube=1, incorrect feeding tube=2]			If first choice was incorrect, when correct feeding tube [time in seconds]
Further on it is noted every 10 seconds (tally list) whether the stickleback was in the correct or in the incorrect square						Independent of the 10-second rhythm, one tick for each picking of food
correct square			incorrect square
Tank		20						Course D
The green feeding tube is located			You need 2 demonstrators and 1 observer that is			The color of the feeding tube is
left			trained on the green feeding tube			grey
Test protocol
Demonstrator
When does the first demonstrator swim into one of the feeding squares, no matter what [time in seconds]					Was it the correct decision [correct feeding tube=1, incorrect feeding tube=2]
From now on, the number of sticklebacks in the correct or incorrect square is noted every 10 seconds (tally list)						Independent of the 10-second rhythm, one tick for each picking of food
correct square			incorrect square
After the observations you calculate the values per fish (number of ticks divided by 2)
Observer
Time when the Observer swim in one of the feeding squares [seconds]			Was it the correct decision [correct feeding tube=1, incorrect feeding tube=2]			If first choice was incorrect, when correct feeding tube [time in seconds]
Further on it is noted every 10 seconds (tally list) whether the stickleback was in the correct or in the incorrect square						Independent of the 10-second rhythm, one tick for each picking of food
correct square			incorrect square
Tank		21						Course A
The green feeding tube is located			You need 2 demonstrators and 1 observer that is			The color of the feeding tube is
right			untrained			grey
Test protocol
Demonstrator
When does the first demonstrator swim into one of the feeding squares, no matter what [time in seconds]					Was it the correct decision [correct feeding tube=1, incorrect feeding tube=2]
From now on, the number of sticklebacks in the correct or incorrect square is noted every 10 seconds (tally list)						Independent of the 10-second rhythm, one tick for each picking of food
correct square			incorrect square
After the observations you calculate the values per fish (number of ticks divided by 2)
Observer
Time when the Observer swim in one of the feeding squares [seconds]			Was it the correct decision [correct feeding tube=1, incorrect feeding tube=2]			If first choice was incorrect, when correct feeding tube [time in seconds]
Further on it is noted every 10 seconds (tally list) whether the stickleback was in the correct or in the incorrect square						Independent of the 10-second rhythm, one tick for each picking of food
correct square			incorrect square
Tank		21						Course B
The green feeding tube is located			You need 2 demonstrators and 1 observer that is			The color of the feeding tube is
left			trained on the green feeding tube			green
Test protocol
Demonstrator
When does the first demonstrator swim into one of the feeding squares, no matter what [time in seconds]					Was it the correct decision [correct feeding tube=1, incorrect feeding tube=2]
From now on, the number of sticklebacks in the correct or incorrect square is noted every 10 seconds (tally list)						Independent of the 10-second rhythm, one tick for each picking of food
correct square			incorrect square
After the observations you calculate the values per fish (number of ticks divided by 2)
Observer
Time when the Observer swim in one of the feeding squares [seconds]			Was it the correct decision [correct feeding tube=1, incorrect feeding tube=2]			If first choice was incorrect, when correct feeding tube [time in seconds]
Further on it is noted every 10 seconds (tally list) whether the stickleback was in the correct or in the incorrect square						Independent of the 10-second rhythm, one tick for each picking of food
correct square			incorrect square
Tank		21						Course C
The green feeding tube is located			You need 2 demonstrators and 1 observer that is			The color of the feeding tube is
right			untrained			grey
Test protocol
Demonstrator
When does the first demonstrator swim into one of the feeding squares, no matter what [time in seconds]					Was it the correct decision [correct feeding tube=1, incorrect feeding tube=2]
From now on, the number of sticklebacks in the correct or incorrect square is noted every 10 seconds (tally list)						Independent of the 10-second rhythm, one tick for each picking of food
correct square			incorrect square
After the observations you calculate the values per fish (number of ticks divided by 2)
Observer
Time when the Observer swim in one of the feeding squares [seconds]			Was it the correct decision [correct feeding tube=1, incorrect feeding tube=2]			If first choice was incorrect, when correct feeding tube [time in seconds]
Further on it is noted every 10 seconds (tally list) whether the stickleback was in the correct or in the incorrect square						Independent of the 10-second rhythm, one tick for each picking of food
correct square			incorrect square
Tank		21						Course D
The green feeding tube is located			You need 2 demonstrators and 1 observer that is			The color of the feeding tube is
left			trained on the green feeding tube			green
Test protocol
Demonstrator
When does the first demonstrator swim into one of the feeding squares, no matter what [time in seconds]					Was it the correct decision [correct feeding tube=1, incorrect feeding tube=2]
From now on, the number of sticklebacks in the correct or incorrect square is noted every 10 seconds (tally list)						Independent of the 10-second rhythm, one tick for each picking of food
correct square			incorrect square
After the observations you calculate the values per fish (number of ticks divided by 2)
Observer
Time when the Observer swim in one of the feeding squares [seconds]			Was it the correct decision [correct feeding tube=1, incorrect feeding tube=2]			If first choice was incorrect, when correct feeding tube [time in seconds]
Further on it is noted every 10 seconds (tally list) whether the stickleback was in the correct or in the incorrect square						Independent of the 10-second rhythm, one tick for each picking of food
correct square			incorrect square
Tank		22						Course A
The green feeding tube is located			You need 2 demonstrators and 1 observer that is			The color of the feeding tube is
right			untrained			green
Test protocol
Demonstrator
When does the first demonstrator swim into one of the feeding squares, no matter what [time in seconds]					Was it the correct decision [correct feeding tube=1, incorrect feeding tube=2]
From now on, the number of sticklebacks in the correct or incorrect square is noted every 10 seconds (tally list)						Independent of the 10-second rhythm, one tick for each picking of food
correct square			incorrect square
After the observations you calculate the values per fish (number of ticks divided by 2)
Observer
Time when the Observer swim in one of the feeding squares [seconds]			Was it the correct decision [correct feeding tube=1, incorrect feeding tube=2]			If first choice was incorrect, when correct feeding tube [time in seconds]
Further on it is noted every 10 seconds (tally list) whether the stickleback was in the correct or in the incorrect square						Independent of the 10-second rhythm, one tick for each picking of food
correct square			incorrect square
Tank		22						Course B
The green feeding tube is located			You need 2 demonstrators and 1 observer that is			The color of the feeding tube is
right			trained on the green feeding tube			grey
Test protocol
Demonstrator
When does the first demonstrator swim into one of the feeding squares, no matter what [time in seconds]					Was it the correct decision [correct feeding tube=1, incorrect feeding tube=2]
From now on, the number of sticklebacks in the correct or incorrect square is noted every 10 seconds (tally list)						Independent of the 10-second rhythm, one tick for each picking of food
correct square			incorrect square
After the observations you calculate the values per fish (number of ticks divided by 2)
Observer
Time when the Observer swim in one of the feeding squares [seconds]			Was it the correct decision [correct feeding tube=1, incorrect feeding tube=2]			If first choice was incorrect, when correct feeding tube [time in seconds]
Further on it is noted every 10 seconds (tally list) whether the stickleback was in the correct or in the incorrect square						Independent of the 10-second rhythm, one tick for each picking of food
correct square			incorrect square
Tank		22						Course C
The green feeding tube is located			You need 2 demonstrators and 1 observer that is			The color of the feeding tube is
right			untrained			green
Test protocol
Demonstrator
When does the first demonstrator swim into one of the feeding squares, no matter what [time in seconds]					Was it the correct decision [correct feeding tube=1, incorrect feeding tube=2]
From now on, the number of sticklebacks in the correct or incorrect square is noted every 10 seconds (tally list)						Independent of the 10-second rhythm, one tick for each picking of food
correct square			incorrect square
After the observations you calculate the values per fish (number of ticks divided by 2)
Observer
Time when the Observer swim in one of the feeding squares [seconds]			Was it the correct decision [correct feeding tube=1, incorrect feeding tube=2]			If first choice was incorrect, when correct feeding tube [time in seconds]
Further on it is noted every 10 seconds (tally list) whether the stickleback was in the correct or in the incorrect square						Independent of the 10-second rhythm, one tick for each picking of food
correct square			incorrect square
Tank		22						Course D
The green feeding tube is located			You need 2 demonstrators and 1 observer that is			The color of the feeding tube is
right			trained on the green feeding tube			grey
Test protocol
Demonstrator
When does the first demonstrator swim into one of the feeding squares, no matter what [time in seconds]					Was it the correct decision [correct feeding tube=1, incorrect feeding tube=2]
From now on, the number of sticklebacks in the correct or incorrect square is noted every 10 seconds (tally list)						Independent of the 10-second rhythm, one tick for each picking of food
correct square			incorrect square
After the observations you calculate the values per fish (number of ticks divided by 2)
Observer
Time when the Observer swim in one of the feeding squares [seconds]			Was it the correct decision [correct feeding tube=1, incorrect feeding tube=2]			If first choice was incorrect, when correct feeding tube [time in seconds]
Further on it is noted every 10 seconds (tally list) whether the stickleback was in the correct or in the incorrect square						Independent of the 10-second rhythm, one tick for each picking of food
correct square			incorrect square
Tank		23						Course A
The green feeding tube is located			You need 2 demonstrators and 1 observer that is			The color of the feeding tube is
left			untrained			grey
Test protocol
Demonstrator
When does the first demonstrator swim into one of the feeding squares, no matter what [time in seconds]					Was it the correct decision [correct feeding tube=1, incorrect feeding tube=2]
From now on, the number of sticklebacks in the correct or incorrect square is noted every 10 seconds (tally list)						Independent of the 10-second rhythm, one tick for each picking of food
correct square			incorrect square
After the observations you calculate the values per fish (number of ticks divided by 2)
Observer
Time when the Observer swim in one of the feeding squares [seconds]			Was it the correct decision [correct feeding tube=1, incorrect feeding tube=2]			If first choice was incorrect, when correct feeding tube [time in seconds]
Further on it is noted every 10 seconds (tally list) whether the stickleback was in the correct or in the incorrect square						Independent of the 10-second rhythm, one tick for each picking of food
correct square			incorrect square
Tank		23						Course B
The green feeding tube is located			You need 2 demonstrators and 1 observer that is			The color of the feeding tube is
left			untrained			green
Test protocol
Demonstrator
When does the first demonstrator swim into one of the feeding squares, no matter what [time in seconds]					Was it the correct decision [correct feeding tube=1, incorrect feeding tube=2]
From now on, the number of sticklebacks in the correct or incorrect square is noted every 10 seconds (tally list)						Independent of the 10-second rhythm, one tick for each picking of food
correct square			incorrect square
After the observations you calculate the values per fish (number of ticks divided by 2)
Observer
Time when the Observer swim in one of the feeding squares [seconds]			Was it the correct decision [correct feeding tube=1, incorrect feeding tube=2]			If first choice was incorrect, when correct feeding tube [time in seconds]
Further on it is noted every 10 seconds (tally list) whether the stickleback was in the correct or in the incorrect square						Independent of the 10-second rhythm, one tick for each picking of food
correct square			incorrect square
Tank		23						Course C
The green feeding tube is located			You need 2 demonstrators and 1 observer that is			The color of the feeding tube is
left			untrained			grey
Test protocol
Demonstrator
When does the first demonstrator swim into one of the feeding squares, no matter what [time in seconds]					Was it the correct decision [correct feeding tube=1, incorrect feeding tube=2]
From now on, the number of sticklebacks in the correct or incorrect square is noted every 10 seconds (tally list)						Independent of the 10-second rhythm, one tick for each picking of food
correct square			incorrect square
After the observations you calculate the values per fish (number of ticks divided by 2)
Observer
Time when the Observer swim in one of the feeding squares [seconds]			Was it the correct decision [correct feeding tube=1, incorrect feeding tube=2]			If first choice was incorrect, when correct feeding tube [time in seconds]
Further on it is noted every 10 seconds (tally list) whether the stickleback was in the correct or in the incorrect square						Independent of the 10-second rhythm, one tick for each picking of food
correct square			incorrect square
Tank		23						Course D
The green feeding tube is located			You need 2 demonstrators and 1 observer that is			The color of the feeding tube is
left			untrained			green
Test protocol
Demonstrator
When does the first demonstrator swim into one of the feeding squares, no matter what [time in seconds]					Was it the correct decision [correct feeding tube=1, incorrect feeding tube=2]
From now on, the number of sticklebacks in the correct or incorrect square is noted every 10 seconds (tally list)						Independent of the 10-second rhythm, one tick for each picking of food
correct square			incorrect square
After the observations you calculate the values per fish (number of ticks divided by 2)
Observer
Time when the Observer swim in one of the feeding squares [seconds]			Was it the correct decision [correct feeding tube=1, incorrect feeding tube=2]			If first choice was incorrect, when correct feeding tube [time in seconds]
Further on it is noted every 10 seconds (tally list) whether the stickleback was in the correct or in the incorrect square						Independent of the 10-second rhythm, one tick for each picking of food
correct square			incorrect square
Tank		24						Course A
The green feeding tube is located			You need 2 demonstrators and 1 observer that is			The color of the feeding tube is
left			untrained			grey
Test protocol
Demonstrator
When does the first demonstrator swim into one of the feeding squares, no matter what [time in seconds]					Was it the correct decision [correct feeding tube=1, incorrect feeding tube=2]
From now on, the number of sticklebacks in the correct or incorrect square is noted every 10 seconds (tally list)						Independent of the 10-second rhythm, one tick for each picking of food
correct square			incorrect square
After the observations you calculate the values per fish (number of ticks divided by 2)
Observer
Time when the Observer swim in one of the feeding squares [seconds]			Was it the correct decision [correct feeding tube=1, incorrect feeding tube=2]			If first choice was incorrect, when correct feeding tube [time in seconds]
Further on it is noted every 10 seconds (tally list) whether the stickleback was in the correct or in the incorrect square						Independent of the 10-second rhythm, one tick for each picking of food
correct square			incorrect square
Tank		24						Course B
The green feeding tube is located			You need 2 demonstrators and 1 observer that is			The color of the feeding tube is
left			trained on the green feeding tube			grey
Test protocol
Demonstrator
When does the first demonstrator swim into one of the feeding squares, no matter what [time in seconds]					Was it the correct decision [correct feeding tube=1, incorrect feeding tube=2]
From now on, the number of sticklebacks in the correct or incorrect square is noted every 10 seconds (tally list)						Independent of the 10-second rhythm, one tick for each picking of food
correct square			incorrect square
After the observations you calculate the values per fish (number of ticks divided by 2)
Observer
Time when the Observer swim in one of the feeding squares [seconds]			Was it the correct decision [correct feeding tube=1, incorrect feeding tube=2]			If first choice was incorrect, when correct feeding tube [time in seconds]
Further on it is noted every 10 seconds (tally list) whether the stickleback was in the correct or in the incorrect square						Independent of the 10-second rhythm, one tick for each picking of food
correct square			incorrect square
Tank		24						Course C
The green feeding tube is located			You need 2 demonstrators and 1 observer that is			The color of the feeding tube is
left			untrained			grey
Test protocol
Demonstrator
When does the first demonstrator swim into one of the feeding squares, no matter what [time in seconds]					Was it the correct decision [correct feeding tube=1, incorrect feeding tube=2]
From now on, the number of sticklebacks in the correct or incorrect square is noted every 10 seconds (tally list)						Independent of the 10-second rhythm, one tick for each picking of food
correct square			incorrect square
After the observations you calculate the values per fish (number of ticks divided by 2)
Observer
Time when the Observer swim in one of the feeding squares [seconds]			Was it the correct decision [correct feeding tube=1, incorrect feeding tube=2]			If first choice was incorrect, when correct feeding tube [time in seconds]
Further on it is noted every 10 seconds (tally list) whether the stickleback was in the correct or in the incorrect square						Independent of the 10-second rhythm, one tick for each picking of food
correct square			incorrect square
Tank		24						Course D
The green feeding tube is located			You need 2 demonstrators and 1 observer that is			The color of the feeding tube is
left			trained on the green feeding tube			grey
Test protocol
Demonstrator
When does the first demonstrator swim into one of the feeding squares, no matter what [time in seconds]					Was it the correct decision [correct feeding tube=1, incorrect feeding tube=2]
From now on, the number of sticklebacks in the correct or incorrect square is noted every 10 seconds (tally list)						Independent of the 10-second rhythm, one tick for each picking of food
correct square			incorrect square
After the observations you calculate the values per fish (number of ticks divided by 2)
Observer
Time when the Observer swim in one of the feeding squares [seconds]			Was it the correct decision [correct feeding tube=1, incorrect feeding tube=2]			If first choice was incorrect, when correct feeding tube [time in seconds]
Further on it is noted every 10 seconds (tally list) whether the stickleback was in the correct or in the incorrect square						Independent of the 10-second rhythm, one tick for each picking of food
correct square			incorrect square

## Sheet: data entry
								Demonstrator					Mistake	Observer						Mistake 1	Mistake 2
	trial	Tank	Training 1=green 2=untrained	Feeding tube 1=green 2=gray	Location green feeding tube 1=right 2=left	experimental condition	experimental condition Observer	first decision [sec]	first decision 1=correct 2=incorrect	correct square number of ticks	incorrect square number of ticks	Feeding Events	Demonstrator	first decision [sec]	first decision 1=correct 2=incorrect	first decision for the correct square [sec]	correct square number of ticks	incorrect square number of ticks	Feeding Events	Observer	Observer
Course A	1	1	1	2	1	3	3													FALSE
	2	2	1	2	2	4	3													FALSE
	3	3	2	2	1	7	2													FALSE
	4	4	2	1	1	5	2													FALSE
	5	5	1	1	1	1	1													FALSE
	6	6	1	2	1	3	3													FALSE
	7	7	1	1	1	1	1													FALSE
	8	8	1	1	2	2	1													FALSE
	9	9	2	1	1	5	2													FALSE
	10	10	1	1	2	2	1													FALSE
	11	11	2	1	2	6	2													FALSE
	12	12	2	1	2	6	2													FALSE
	13	13	1	2	2	4	3													FALSE
	14	14	1	2	2	4	3													FALSE
	15	15	2	2	1	7	2													FALSE
	16	16	2	2	2	8	2													FALSE
	17	17	1	2	1	3	3													FALSE
	18	18	2	1	2	6	2													FALSE
	19	19	1	1	2	2	1													FALSE
	20	20	1	1	1	1	1													FALSE
	21	21	2	2	1	7	2													FALSE
	22	22	2	1	1	5	2													FALSE
	23	23	2	2	2	8	2													FALSE
	24	24	2	2	2	8	2													FALSE
Course B	25	1	2	1	1	5	2													FALSE
	26	2	1	1	2	2	1													FALSE
	27	3	2	1	2	6	2													FALSE
	28	4	1	2	1	3	3													FALSE
	29	5	2	1	1	5	2													FALSE
	30	6	2	2	2	8	2													FALSE
	31	7	2	1	2	6	2													FALSE
	32	8	1	1	1	1	1													FALSE
	33	9	1	2	2	4	3													FALSE
	34	10	1	1	1	1	1													FALSE
	35	11	2	2	1	7	2													FALSE
	36	12	2	2	2	8	2													FALSE
	37	13	1	1	2	2	1													FALSE
	38	14	2	2	1	7	2													FALSE
	39	15	2	1	1	5	2													FALSE
	40	16	1	1	1	1	1													FALSE
	41	17	2	2	2	8	2													FALSE
	42	18	1	2	1	3	3													FALSE
	43	19	2	2	1	7	2													FALSE
	44	20	1	2	2	4	3													FALSE
	45	21	1	1	2	2	1													FALSE
	46	22	1	2	1	3	3													FALSE
	47	23	2	1	2	6	2													FALSE
	48	24	1	2	2	4	3													FALSE
Course C	49	1	1	2	1	3	3													FALSE
	50	2	1	2	2	4	3													FALSE
	51	3	2	2	1	7	2													FALSE
	52	4	2	1	1	5	2													FALSE
	53	5	1	1	1	1	1													FALSE
	54	6	1	2	1	3	3													FALSE
	55	7	1	1	1	1	1													FALSE
	56	8	1	1	2	2	1													FALSE
	57	9	2	1	1	5	2													FALSE
	58	10	1	1	2	2	1													FALSE
	59	11	2	1	2	6	2													FALSE
	60	12	2	1	2	6	2													FALSE
	61	13	1	2	2	4	3													FALSE
	62	14	1	2	2	4	3													FALSE
	63	15	2	2	1	7	2													FALSE
	64	16	2	2	2	8	2													FALSE
	65	17	1	2	1	3	3													FALSE
	66	18	2	1	2	6	2													FALSE
	67	19	1	1	2	2	1													FALSE
	68	20	1	1	1	1	1													FALSE
	69	21	2	2	1	7	2													FALSE
	70	22	2	1	1	5	2													FALSE
	71	23	2	2	2	8	2													FALSE
	72	24	2	2	2	8	2													FALSE
Course D	73	1	2	1	1	5	2													FALSE
	74	2	1	1	2	2	1													FALSE
	75	3	2	1	2	6	2													FALSE
	76	4	1	2	1	3	3													FALSE
	77	5	2	1	1	5	2													FALSE
	78	6	2	2	2	8	2													FALSE
	79	7	2	1	2	6	2													FALSE
	80	8	1	1	1	1	1													FALSE
	81	9	1	2	2	4	3													FALSE
	82	10	1	1	1	1	1													FALSE
	83	11	2	2	1	7	2													FALSE
	84	12	2	2	2	8	2													FALSE
	85	13	1	1	2	2	1													FALSE
	86	14	2	2	1	7	2													FALSE
	87	15	2	1	1	5	2													FALSE
	88	16	1	1	1	1	1													FALSE
	89	17	2	2	2	8	2													FALSE
	90	18	1	2	1	3	3													FALSE
	91	19	2	2	1	7	2													FALSE
	92	20	1	2	2	4	3													FALSE
	93	21	1	1	2	2	1													FALSE
	94	22	1	2	1	3	3													FALSE
	95	23	2	1	2	6	2													FALSE
	96	24	1	2	2	4	3													FALSE

## Sheet: Demonstrator1
Statistics on the questions whether left or right, the colour or the occurence of food has an influence
					Expected when food is crucial 1=food 2=no food	Observation on food resource 1=correct 2=incorrect			Expected when color (green=1) is crucial	Observation which color was first choice 1=green 2=gray			Expected if location (right side=1) is crucial	Observation which location was first choice 1=right 2=left				Expected when food is crucial 1=food 2=no food	Observation on food resource 1=right 2=incorrect			Expected when color (green=1) is crucial	Observation which color was first choice 1=green 2=gray				Expected if location (right side=1) is crucial	Observation which location was first choice 1=right 2=left
					1	1	Sum		1	1	Sum		1	1	Sum		correct	#DIV/0!	#DIV/0!		green	#DIV/0!	#DIV/0!			right	#DIV/0!	#DIV/0!
					0	0	0		0	0	0		0	0	0		incorrect	#DIV/0!	#DIV/0!		grey	#DIV/0!	#DIV/0!			left	#DIV/0!	#DIV/0!
					0	0	0		0	0	0		0	0	0
			Sum		0	0	0		0	0	0		0	0	0
					#DIV/0!	#DIV/0!			#DIV/0!	#DIV/0!			#DIV/0!	#DIV/0!
					#DIV/0!	#DIV/0!			#DIV/0!	#DIV/0!			#DIV/0!	#DIV/0!
			Chi-Square-value		#DIV/0!				#DIV/0!				#DIV/0!
			Significant		#DIV/0!				#DIV/0!				#DIV/0!
trial	Feeding tube 1=green 2=gray	Location green feeding tube 1=right 2=left	first decision 1=correct 2=incorrect		Expected when food is crucial 1=food 2=no food	Observation on food resource 1=correct 2=incorrect			Expected when color (green=1) is crucial	Observation which color was first choice 1=green 2=gray			Expected if location (right side=1) is crucial	Observation which location was first choice 1=right 2=left
1	2	1								#VALUE!				#VALUE!
2	2	2								#VALUE!				#VALUE!
3	2	1								#VALUE!				#VALUE!
4	1	1								#VALUE!				#VALUE!
5	1	1								#VALUE!				#VALUE!
6	2	1								#VALUE!				#VALUE!
7	1	1								#VALUE!				#VALUE!
8	1	2								#VALUE!				#VALUE!
9	1	1								#VALUE!				#VALUE!
10	1	2								#VALUE!				#VALUE!
11	1	2								#VALUE!				#VALUE!
12	1	2								#VALUE!				#VALUE!
13	2	2								#VALUE!				#VALUE!
14	2	2								#VALUE!				#VALUE!
15	2	1								#VALUE!				#VALUE!
16	2	2								#VALUE!				#VALUE!
17	2	1								#VALUE!				#VALUE!
18	1	2								#VALUE!				#VALUE!
19	1	2								#VALUE!				#VALUE!
20	1	1								#VALUE!				#VALUE!
21	2	1								#VALUE!				#VALUE!
22	1	1								#VALUE!				#VALUE!
23	2	2								#VALUE!				#VALUE!
24	2	2								#VALUE!				#VALUE!
25	1	1								#VALUE!				#VALUE!
26	1	2								#VALUE!				#VALUE!
27	1	2								#VALUE!				#VALUE!
28	2	1								#VALUE!				#VALUE!
29	1	1								#VALUE!				#VALUE!
30	2	2								#VALUE!				#VALUE!
31	1	2								#VALUE!				#VALUE!
32	1	1								#VALUE!				#VALUE!
33	2	2								#VALUE!				#VALUE!
34	1	1								#VALUE!				#VALUE!
35	2	1								#VALUE!				#VALUE!
36	2	2								#VALUE!				#VALUE!
37	1	2								#VALUE!				#VALUE!
38	2	1								#VALUE!				#VALUE!
39	1	1								#VALUE!				#VALUE!
40	1	1								#VALUE!				#VALUE!
41	2	2								#VALUE!				#VALUE!
42	2	1								#VALUE!				#VALUE!
43	2	1								#VALUE!				#VALUE!
44	2	2								#VALUE!				#VALUE!
45	1	2								#VALUE!				#VALUE!
46	2	1								#VALUE!				#VALUE!
47	1	2								#VALUE!				#VALUE!
48	2	2								#VALUE!				#VALUE!
49	2	1								#VALUE!				#VALUE!
50	2	2								#VALUE!				#VALUE!
51	2	1								#VALUE!				#VALUE!
52	1	1								#VALUE!				#VALUE!
53	1	1								#VALUE!				#VALUE!
54	2	1								#VALUE!				#VALUE!
55	1	1								#VALUE!				#VALUE!
56	1	2								#VALUE!				#VALUE!
57	1	1								#VALUE!				#VALUE!
58	1	2								#VALUE!				#VALUE!
59	1	2								#VALUE!				#VALUE!
60	1	2								#VALUE!				#VALUE!
61	2	2								#VALUE!				#VALUE!
62	2	2								#VALUE!				#VALUE!
63	2	1								#VALUE!				#VALUE!
64	2	2								#VALUE!				#VALUE!
65	2	1								#VALUE!				#VALUE!
66	1	2								#VALUE!				#VALUE!
67	1	2								#VALUE!				#VALUE!
68	1	1								#VALUE!				#VALUE!
69	2	1								#VALUE!				#VALUE!
70	1	1								#VALUE!				#VALUE!
71	2	2								#VALUE!				#VALUE!
72	2	2								#VALUE!				#VALUE!
73	1	1								#VALUE!				#VALUE!
74	1	2								#VALUE!				#VALUE!
75	1	2								#VALUE!				#VALUE!
76	2	1								#VALUE!				#VALUE!
77	1	1								#VALUE!				#VALUE!
78	2	2								#VALUE!				#VALUE!
79	1	2								#VALUE!				#VALUE!
80	1	1								#VALUE!				#VALUE!
81	2	2								#VALUE!				#VALUE!
82	1	1								#VALUE!				#VALUE!
83	2	1								#VALUE!				#VALUE!
84	2	2								#VALUE!				#VALUE!
85	1	2								#VALUE!				#VALUE!
86	2	1								#VALUE!				#VALUE!
87	1	1								#VALUE!				#VALUE!
88	1	1								#VALUE!				#VALUE!
89	2	2								#VALUE!				#VALUE!
90	2	1								#VALUE!				#VALUE!
91	2	1								#VALUE!				#VALUE!
92	2	2								#VALUE!				#VALUE!
93	1	2								#VALUE!				#VALUE!
94	2	1								#VALUE!				#VALUE!
95	1	2								#VALUE!				#VALUE!
96	2	2								#VALUE!				#VALUE!

## Sheet: Demonstrator2
			erste Entscheidung [s]	correct square number of ticks	incorrect square number of ticks	Feeding Events					stay correct feeding square [s]	SD	stay incorrect feeding square [s]	SD	Feeding Events Mean [s]	SD
										green	#DIV/0!	#DIV/0!	#DIV/0!	#DIV/0!	#DIV/0!	#DIV/0!
										grey	#DIV/0!	#DIV/0!	#DIV/0!	#DIV/0!	#DIV/0!	#DIV/0!
		Mean green	#DIV/0!	#DIV/0!	#DIV/0!	#DIV/0!
		SD green	#DIV/0!	#DIV/0!	#DIV/0!	#DIV/0!
		Mean gray	#DIV/0!	#DIV/0!	#DIV/0!	#DIV/0!
		SD gray	#DIV/0!	#DIV/0!	#DIV/0!	#DIV/0!
		t-test	#DIV/0!	#DIV/0!	#DIV/0!	#DIV/0!
trial	Feeding tube 1=green 2=gray	Location green feeding tube 1=right 2=left	first decision [sec]	correct square number of ticks	incorrect square number of ticks	Feeding Events
1	2	1
2	2	2
3	2	1
4	1	1
5	1	1
6	2	1
7	1	1
8	1	2
9	1	1
10	1	2
11	1	2
12	1	2
13	2	2
14	2	2
15	2	1
16	2	2
17	2	1
18	1	2
19	1	2
20	1	1
21	2	1
22	1	1
23	2	2
24	2	2
25	1	1
26	1	2
27	1	2
28	2	1
29	1	1
30	2	2
31	1	2
32	1	1
33	2	2
34	1	1
35	2	1
36	2	2
37	1	2
38	2	1
39	1	1
40	1	1
41	2	2
42	2	1
43	2	1
44	2	2
45	1	2
46	2	1
47	1	2
48	2	2
49	2	1
50	2	2
51	2	1
52	1	1
53	1	1
54	2	1
55	1	1
56	1	2
57	1	1
58	1	2
59	1	2
60	1	2
61	2	2
62	2	2
63	2	1
64	2	2
65	2	1
66	1	2
67	1	2
68	1	1
69	2	1
70	1	1
71	2	2
72	2	2
73	1	1
74	1	2
75	1	2
76	2	1
77	1	1
78	2	2
79	1	2
80	1	1
81	2	2
82	1	1
83	2	1
84	2	2
85	1	2
86	2	1
87	1	1
88	1	1
89	2	2
90	2	1
91	2	1
92	2	2
93	1	2
94	2	1
95	1	2
96	2	2

## Sheet: Observer
																		Chi-Square-Test						stay in squares						first decision after s			Feeding Events
										Mean ±Standard deviation	First decision number correct number incorrect	first decision correct feeding tube [s]	correct square number of ticks	incorrect square number of ticks	Feeding Events			Train/green	Untrained	Sum				Mean trained / green	SD	mean untrained	SD	mean trained / gray	SD	Mean Trained Untrained	SD
										trained	trained / green	trained / green	trained / green	trained / green	trained / green	correct		0	0	0			correct square	#DIV/0!	#DIV/0!	#DIV/0!	#DIV/0!	#DIV/0!	#DIV/0!	#DIV/0!	#DIV/0!	Trained	#DIV/0!	#DIV/0!	Trained - green FT
										#DIV/0!	0	#DIV/0!	#DIV/0!	#DIV/0!	#DIV/0!	incorrect		0	0	0			incorrect square	#DIV/0!	#DIV/0!	#DIV/0!	#DIV/0!	#DIV/0!	#DIV/0!	#DIV/0!	#DIV/0!	Untrained	#DIV/0!	#DIV/0!	Untrained
										#DIV/0!	0	#DIV/0!	#DIV/0!	#DIV/0!	#DIV/0!			0	0	0													#DIV/0!	#DIV/0!	Trained - gray FT
										untrained	untrained	untrained	untrained	untrained	untrained			#DIV/0!	#DIV/0!
										#DIV/0!	0	#DIV/0!	#DIV/0!	#DIV/0!	#DIV/0!			#DIV/0!	#DIV/0!
										#DIV/0!	0	#DIV/0!	#DIV/0!	#DIV/0!	#DIV/0!	Chi-Square		#DIV/0!
										t-test	trained / gray	trained / gray	trained / gray	trained / gray	trained / gray	Significant		#DIV/0!
										#DIV/0!	0	#DIV/0!	#DIV/0!	#DIV/0!	#DIV/0!			Train/green	Train/gray	Sum
											0	#DIV/0!	#DIV/0!	#DIV/0!	#DIV/0!	correct		0	0	0
												Train/green-	Train/green-	Train/green-	Train/green-	incorrect		0	0	0
												untrained	untrained	untrained	untrained			0	0	0
											t-test	#DIV/0!	#DIV/0!	#DIV/0!	#DIV/0!			#DIV/0!	#DIV/0!
												Train/green-	Train/green-	Train/green-	Train/green-			#DIV/0!	#DIV/0!
												Train/gray	Train/gray	Train/gray	Train/gray	Chi-Square		#DIV/0!
											t-test	#DIV/0!	#DIV/0!	#DIV/0!	#DIV/0!	Significant		#DIV/0!
												untrained-	untrained-	untrained-	untrained-									correct square	incorrect square
												Train/gray	Train/gray	Train/gray	Train/gray							0	0	#DIV/0!	#DIV/0!		Trained - green FT
											t-test	#DIV/0!	#DIV/0!	#DIV/0!	#DIV/0!							0	0	#DIV/0!	#DIV/0!		Untrained
trial	Training 1=green 2=untrained	Feeding tube 1=green 2=gray	Location green feeding tube 1=right 2=left	experimental condition	experimental condition Observer	first decision [sec]	correct square number of ticks	incorrect square number of ticks	Feeding Events	first decision [sec]	first decision 1=correct 2=incorrect	first decision for the correct square [sec]	correct square number of ticks	incorrect square number of ticks	Feeding Events							0	0	#DIV/0!	#DIV/0!
1	1	2	1	3	3
2	1	2	2	4	3
3	2	2	1	7	2
4	2	1	1	5	2
5	1	1	1	1	1
6	1	2	1	3	3
7	1	1	1	1	1
8	1	1	2	2	1
9	2	1	1	5	2
10	1	1	2	2	1
11	2	1	2	6	2
12	2	1	2	6	2
13	1	2	2	4	3
14	1	2	2	4	3
15	2	2	1	7	2
16	2	2	2	8	2
17	1	2	1	3	3
18	2	1	2	6	2
19	1	1	2	2	1
20	1	1	1	1	1
21	2	2	1	7	2
22	2	1	1	5	2
23	2	2	2	8	2
24	2	2	2	8	2
25	2	1	1	5	2
26	1	1	2	2	1
27	2	1	2	6	2
28	1	2	1	3	3
29	2	1	1	5	2
30	2	2	2	8	2
31	2	1	2	6	2
32	1	1	1	1	1
33	1	2	2	4	3
34	1	1	1	1	1
35	2	2	1	7	2
36	2	2	2	8	2
37	1	1	2	2	1
38	2	2	1	7	2
39	2	1	1	5	2
40	1	1	1	1	1
41	2	2	2	8	2
42	1	2	1	3	3
43	2	2	1	7	2
44	1	2	2	4	3
45	1	1	2	2	1
46	1	2	1	3	3
47	2	1	2	6	2
48	1	2	2	4	3
49	1	2	1	3	3
50	1	2	2	4	3
51	2	2	1	7	2
52	2	1	1	5	2
53	1	1	1	1	1
54	1	2	1	3	3
55	1	1	1	1	1
56	1	1	2	2	1
57	2	1	1	5	2
58	1	1	2	2	1
59	2	1	2	6	2
60	2	1	2	6	2
61	1	2	2	4	3
62	1	2	2	4	3
63	2	2	1	7	2
64	2	2	2	8	2
65	1	2	1	3	3
66	2	1	2	6	2
67	1	1	2	2	1
68	1	1	1	1	1
69	2	2	1	7	2
70	2	1	1	5	2
71	2	2	2	8	2
72	2	2	2	8	2
73	2	1	1	5	2
74	1	1	2	2	1
75	2	1	2	6	2
76	1	2	1	3	3
77	2	1	1	5	2
78	2	2	2	8	2
79	2	1	2	6	2
80	1	1	1	1	1
81	1	2	2	4	3
82	1	1	1	1	1
83	2	2	1	7	2
84	2	2	2	8	2
85	1	1	2	2	1
86	2	2	1	7	2
87	2	1	1	5	2
88	1	1	1	1	1
89	2	2	2	8	2
90	1	2	1	3	3
91	2	2	1	7	2
92	1	2	2	4	3
93	1	1	2	2	1
94	1	2	1	3	3
95	2	1	2	6	2
96	1	2	2	4	3

## Sheet: figures
Chi-Square:	#DIV/0!	Significant (if p<0,05):		#DIV/0!		Chi-square:	#DIV/0!	Significant (if p<0,05):		#DIV/0!
Chi-square:	#DIV/0!	Significant (if p<0,05):		#DIV/0!			green FT t-test p=	#DIV/0!		grey FT t-test p=	#DIV/0!
	Feeding Events t-test p=	#DIV/0!
		First decision FT t-test p=	#DIV/0!				Trained/geen FT - Untrained			Trained/green FT - Trained/grey FT
						Chi-Quadrat:		#DIV/0!		#DIV/0!
						Significance (if p<0,05):		#DIV/0!		#DIV/0!
correct square						Feeding Events
Train/green - Untrai t-test p=		#DIV/0!	Trai/green - Trai/gray t-test p=		#DIV/0!	Trained/green - Untrained t-test p=		#DIV/0!	Trai/gre - Trai/gray t-test p=		#DIV/0!
incorrect square						Untrai - Train/gray t-test p=		#DIV/0!
Train/green - Untrai t-test p=		#DIV/0!	Trai/green - Trai/gray t-test p=		#DIV/0!
